# Supplementary material for: Transcriptome sequencing and whole genome expression profiling of chrysanthemum under dehydration stress
Source: BMC Genomics. 2013 Sep 28;14:662. doi: 10.1186/1471-2164-14-662 (PMC3849779; doi:10.1186/1471-2164-14-662)
Supplement: Additional file 1 — List of GO terms significantly enriched in genes that were up- or down-regulated by dehydration in chrysanthemum. [file 1471-2164-14-662-S1.xls]

## Sheet: enriched GO
Supplementary Table 2. GO terms significantly enriched in genes that were up- or down-regulated by dehydration
Gene Ontology term	Enrichment P-value (corrected)
GO term significantly enriched in dehydration up-regulated genes
glutamine family amino acid metabolic process	3.79e-95
glutamate metabolic process	1.9e-75
glutamate biosynthetic process	4.71e-72
glutamine family amino acid biosynthetic process	3.32e-70
2-oxoglutarate metabolic process	6.85e-61
isocitrate metabolic process	3.8e-58
response to water stimulus	3.17e-46
response to salt stress	1.08e-44
response to water deprivation	1.85e-43
response to osmotic stress	2.15e-43
glyoxylate cycle	1.5e-40
glyoxylate metabolic process	1.51e-38
glucosamine biosynthetic process	2.76e-37
regulation of abscisic acid mediated signaling pathway	5.78e-36
cofactor catabolic process	6.3e-34
glucosamine metabolic process	2.35e-30
SOS response	1.86e-29
negative regulation of glycogen biosynthetic process	2.03e-28
negative regulation of glycogen metabolic process	2.03e-28
tricarboxylic acid cycle	3.26e-28
acetyl-CoA catabolic process	8.07e-28
negative regulation of abscisic acid mediated signaling pathway	1.61e-27
response to chemical stimulus	2.42e-27
response to abscisic acid stimulus	3.8e-27
coenzyme catabolic process	3.97e-27
ethanolamine-containing compound metabolic process	8.71e-27
abscisic acid mediated signaling pathway	9.75e-27
phosphatidylcholine metabolic process	1.98e-26
negative regulation of cellular carbohydrate metabolic process	5.03e-26
fructose 6-phosphate metabolic process	5.07e-26
response to inorganic substance	7.04e-26
cellular response to abscisic acid stimulus	1.41e-25
UDP-N-acetylglucosamine biosynthetic process	1.49e-25
negative regulation of carbohydrate metabolic process	2.34e-25
N-acetylglucosamine biosynthetic process	3.39e-25
phosphatidylcholine catabolic process	5.03e-25
regulation of glucan biosynthetic process	9.23e-25
amino sugar biosynthetic process	1.64e-24
glucosamine-containing compound biosynthetic process	1.64e-24
response to oxidative stress	2.3e-24
regulation of polysaccharide biosynthetic process	5.01e-24
UDP-N-acetylglucosamine metabolic process	1.49e-23
regulation of stomatal movement	2.65e-23
generation of precursor metabolites and energy	4.7e-23
dicarboxylic acid metabolic process	7.43e-23
hyperosmotic response	1.23e-22
response to temperature stimulus	2.16e-22
response to aluminum ion	3.48e-22
glutamine metabolic process	2.17e-21
regulation of polysaccharide metabolic process	1.97e-20
energy derivation by oxidation of organic compounds	1.28e-19
response to stress	1.66e-19
regulation of glycogen biosynthetic process	4.34e-19
regulation of generation of precursor metabolites and energy	5.12e-19
N-acetylglucosamine metabolic process	9.37e-19
hyperosmotic salinity response	1.41e-18
amine metabolic process	3.28e-18
negative regulation of anion channel activity	3.82e-18
regulation of glycogen metabolic process	6.12e-18
cellulose microfibril organization	6.15e-18
response to ethylene stimulus	8.7e-18
glycerophospholipid catabolic process	8.95e-18
phospholipid catabolic process	1.02e-17
gluconeogenesis	2.08e-17
negative regulation of ion transmembrane transporter activity	5.2e-17
aerobic respiration	1e-16
ER-nucleus signaling pathway	1.16e-16
plant-type cell wall assembly	1.18e-16
monosaccharide metabolic process	1.52e-16
endoplasmic reticulum unfolded protein response	2.37e-16
NADPH regeneration	2.77e-16
hexose biosynthetic process	3.35e-16
hexose metabolic process	3.78e-16
response to cold	4.19e-16
negative regulation of transporter activity	5.61e-16
cellular response to unfolded protein	6.45e-16
cellular response to topologically incorrect protein	9.94e-16
catabolic process	1.64e-15
response to heat	2.35e-15
cell wall modification involved in abscission	2.42e-15
aspartyl-tRNA aminoacylation	4.08e-15
monosaccharide biosynthetic process	4.87e-15
NADP metabolic process	1.03e-14
cellular amino acid metabolic process	1.2e-14
stomatal movement	1.56e-14
temperature compensation of the circadian clock	2.58e-14
cell wall disassembly	2.8e-14
cellular cell wall disassembly	2.8e-14
cytokinin biosynthetic process	3.36e-14
response to cadmium ion	3.6e-14
glucose metabolic process	4.22e-14
proline metabolic process	4.28e-14
glycerolipid catabolic process	4.51e-14
cytokinin metabolic process	8.21e-14
response to unfolded protein	2.13e-13
response to carbohydrate stimulus	2.62e-13
ethylene mediated signaling pathway	3.25e-13
negative regulation of transport	3.53e-13
glycolysis	5.23e-13
response to hormone stimulus	5.5e-13
response to endoplasmic reticulum stress	1.02e-12
nicotinamide nucleotide metabolic process	1.42e-12
positive regulation of long-day photoperiodism, flowering	1.5e-12
pyridine nucleotide metabolic process	1.52e-12
pyridine-containing compound metabolic process	1.52e-12
response to organic substance	1.91e-12
response to endogenous stimulus	1.94e-12
two-component signal transduction system (phosphorelay)	4.48e-12
regulation of carbohydrate biosynthetic process	4.52e-12
response to carbon dioxide	4.69e-12
carbon utilization	7.37e-12
photoinhibition	1.35e-11
negative regulation of photosynthesis, light reaction	1.35e-11
regulation of cellular carbohydrate metabolic process	1.42e-11
cellular response to ethylene stimulus	1.46e-11
response to metal ion	2.94e-11
regulation of cell communication	3.46e-11
regulation of T-helper cell differentiation	6e-11
positive regulation of T-helper cell differentiation	6e-11
regulation of CD4-positive, alpha-beta T cell differentiation	9.02e-11
positive regulation of CD4-positive, alpha-beta T cell differentiation	9.02e-11
regulation of CD4-positive, alpha-beta T cell activation	9.02e-11
positive regulation of CD4-positive, alpha-beta T cell activation	9.02e-11
negative regulation of cell size	1.34e-10
cellular aldehyde metabolic process	1.43e-10
cellular response to hormone stimulus	1.66e-10
cellular respiration	1.69e-10
glucosamine-containing compound metabolic process	1.79e-10
cellular lipid metabolic process	1.81e-10
long-day photoperiodism, flowering	2.9e-10
response to desiccation	3.51e-10
amino sugar metabolic process	3.59e-10
activation of signaling protein activity involved in unfolded protein response	4.16e-10
cellular ketone metabolic process	4.83e-10
regulation of seed germination	4.88e-10
regulation of seedling development	4.88e-10
regulation of photosynthesis, light reaction	4.95e-10
cellular response to endogenous stimulus	5.79e-10
carboxylic acid metabolic process	5.99e-10
oxoacid metabolic process	5.99e-10
proline biosynthetic process	7.66e-10
monosaccharide catabolic process	8.76e-10
organic acid metabolic process	8.88e-10
hexose catabolic process	9.11e-10
glucose catabolic process	1.65e-09
cellular response to extracellular stimulus	1.96e-09
long-day photoperiodism	2.43e-09
dolichol-linked oligosaccharide biosynthetic process	2.68e-09
positive regulation of nuclease activity	3.5e-09
response to wounding	4.47e-09
regulation of alpha-beta T cell differentiation	4.74e-09
positive regulation of alpha-beta T cell differentiation	4.74e-09
maintenance of protein location in nucleus	5.43e-09
cellular response to external stimulus	6.88e-09
negative regulation of fibroblast proliferation	8.65e-09
regulation of nuclease activity	9.47e-09
monocarboxylic acid metabolic process	1e-08
positive regulation of abscisic acid mediated signaling pathway	1.01e-08
carbazole metabolic process	1.81e-08
carbazole catabolic process	1.81e-08
membrane lipid metabolic process	2.46e-08
acetyl-CoA metabolic process	2.47e-08
glycerophospholipid metabolic process	2.68e-08
glycerolipid metabolic process	2.99e-08
chlorophyll catabolic process	3.41e-08
positive regulation of cell division	3.75e-08
cell aging	4.04e-08
pigment catabolic process	4.12e-08
intracellular protein kinase cascade	4.76e-08
potassium ion transport	4.9e-08
cell wall assembly	5.13e-08
oxidation-reduction process	6.54e-08
heterocycle metabolic process	6.93e-08
porphyrin-containing compound catabolic process	7.26e-08
tetrapyrrole catabolic process	7.26e-08
centriole replication	8.54e-08
heat acclimation	9.41e-08
carbohydrate catabolic process	1.03e-07
response to stimulus	1.33e-07
energy reserve metabolic process	1.66e-07
response to abiotic stimulus	1.68e-07
anoikis	1.72e-07
regulation of glucose metabolic process	1.89e-07
cell communication	1.9e-07
thymus development	1.93e-07
response to extracellular stimulus	2.07e-07
cellular biogenic amine metabolic process	2.3e-07
cellular amine metabolic process	2.9e-07
nucleotide-sugar metabolic process	2.9e-07
hormone-mediated signaling pathway	3.42e-07
metal ion transport	4.2e-07
glutamine family amino acid catabolic process	4.72e-07
carbohydrate metabolic process	4.78e-07
stringent response	4.92e-07
B cell differentiation	7.87e-07
trehalose biosynthetic process	7.93e-07
regulation of photosynthesis	8.04e-07
positive regulation of T cell differentiation	8.94e-07
disaccharide biosynthetic process	1e-06
cofactor metabolic process	1e-06
embryo development ending in seed dormancy	1.55e-06
pollen tube guidance	1.83e-06
cellular lipid catabolic process	1.92e-06
MAPK cascade	2.17e-06
oxidoreduction coenzyme metabolic process	2.22e-06
positive regulation of lymphocyte differentiation	2.23e-06
regulation of carbohydrate metabolic process	2.39e-06
autophagy	2.65e-06
positive regulation of asymmetric cell division	2.67e-06
central nervous system projection neuron axonogenesis	3.43e-06
organic acid biosynthetic process	3.43e-06
carboxylic acid biosynthetic process	3.43e-06
lipid metabolic process	3.46e-06
regulation of T cell differentiation	3.47e-06
positive regulation of alpha-beta T cell activation	3.47e-06
response to jasmonic acid stimulus	3.73e-06
response to insulin stimulus	3.77e-06
cellular response to insulin stimulus	3.77e-06
intracellular signal transduction	4.21e-06
lipid catabolic process	4.7e-06
response to salicylic acid stimulus	4.83e-06
defense response to bacterium, incompatible interaction	4.91e-06
response to hexose stimulus	6.46e-06
small molecule biosynthetic process	7.53e-06
seed development	7.8e-06
cellular amino acid biosynthetic process	7.93e-06
cellular carbohydrate metabolic process	8.04e-06
secondary cell wall biogenesis	8.81e-06
response to monosaccharide stimulus	8.96e-06
embryonic digestive tract development	9e-06
negative regulation of cell communication	9.8e-06
type I interferon-mediated signaling pathway	1.06e-05
cellular response to type I interferon	1.06e-05
response to reactive oxygen species	1.32e-05
negative regulation of signaling	1.61e-05
guanosine tetraphosphate metabolic process	1.68e-05
regulation of lymphocyte differentiation	1.78e-05
regulation of fibroblast proliferation	1.82e-05
aging	2e-05
cellular response to peptide hormone stimulus	2.06e-05
negative regulation of signal transduction	2.07e-05
regulation of signaling	2.5e-05
trehalose metabolic process	2.53e-05
regulation of alpha-beta T cell activation	2.62e-05
response to fungus	2.8e-05
glutathione metabolic process	2.8e-05
positive chemotaxis	3.01e-05
seed germination	3.22e-05
regulation of long-day photoperiodism, flowering	3.24e-05
organ senescence	3.44e-05
oligosaccharide biosynthetic process	3.52e-05
positive regulation of histone H3-K4 methylation	3.55e-05
jasmonic acid mediated signaling pathway	4.12e-05
abscisic acid biosynthetic process	4.17e-05
apocarotenoid biosynthetic process	4.17e-05
cellular aromatic compound metabolic process	4.34e-05
seedling development	4.79e-05
peptidyl-serine modification	4.98e-05
cellular response to jasmonic acid stimulus	5.01e-05
maintenance of protein localization in organelle	5.01e-05
extracellular matrix organization	5.15e-05
extracellular structure organization	5.15e-05
response to type I interferon	6.71e-05
peptidyl-serine phosphorylation	8.14e-05
ribonucleoside bisphosphate metabolic process	9.34e-05
purine nucleoside bisphosphate metabolic process	9.34e-05
cellular response to organic substance	9.48e-05
response to symbiotic fungus	0.0001
pyrimidine nucleoside catabolic process	0.00011
response to symbiont	0.00012
tyrosine transport	0.00013
response to external stimulus	0.00014
regulation of signal transduction	0.00014
meiotic anaphase II	0.00019
lipoate biosynthetic process	0.00019
apocarotenoid metabolic process	0.0002
positive regulation of immune effector process	0.00029
leaf senescence	0.00031
red or far-red light signaling pathway	0.00038
cellular response to red or far red light	0.00038
guanosine tetraphosphate biosynthetic process	0.00048
cellular hormone metabolic process	0.0005
lipid localization	0.0005
abscisic acid metabolic process	0.00051
small molecule metabolic process	0.00052
response to topologically incorrect protein	0.00055
cellular response to salicylic acid stimulus	0.00058
fruit development	0.00063
multi-organism process	0.00066
regulation of starch biosynthetic process	0.00074
regulation of cellular response to growth factor stimulus	0.00074
cellular response to chemical stimulus	0.00076
protein dephosphorylation	0.00079
defense response, incompatible interaction	0.00088
somatic stem cell division	0.00096
nucleoside bisphosphate biosynthetic process	0.00111
ribonucleoside bisphosphate biosynthetic process	0.00111
purine nucleoside bisphosphate biosynthetic process	0.00111
salicylic acid mediated signaling pathway	0.00127
dephosphorylation	0.00129
lignin metabolic process	0.00133
cellular catabolic process	0.00142
glycine transport	0.0015
positive regulation of osteoblast differentiation	0.00164
response to fructose stimulus	0.00179
positive regulation of T cell activation	0.00185
cellular alkene metabolic process	0.00195
calcium ion transport	0.00204
cation transport	0.0022
lipid biosynthetic process	0.00227
response to peptide hormone stimulus	0.00265
glutamine transport	0.00287
regulation of immune response	0.00332
regulation of root meristem growth	0.00356
pathogenesis	0.00365
B cell activation	0.00385
leaf formation	0.0039
systemic acquired resistance, salicylic acid mediated signaling pathway	0.00442
regulation of ion transmembrane transport	0.0049
tRNA aminoacylation for protein translation	0.00522
amino acid activation	0.00522
tRNA aminoacylation	0.00522
stem cell division	0.00565
ion transport	0.00588
sesquiterpenoid biosynthetic process	0.006
glutamate catabolic process	0.00662
positive regulation of lymphocyte activation	0.00668
phospholipid metabolic process	0.0067
hormone metabolic process	0.00678
axon extension	0.00697
pyrimidine-containing compound catabolic process	0.00757
terpene metabolic process	0.00757
proline catabolic process to glutamate	0.00777
raffinose transport	0.00809
carbohydrate localization	0.00809
carbohydrate storage	0.00809
positive regulation of signal transduction	0.00813
peptidyl-asparagine modification	0.00827
protein N-linked glycosylation via asparagine	0.00827
CDP-choline pathway	0.00844
response to sucrose stimulus	0.00936
response to disaccharide stimulus	0.00936
positive regulation of mitotic cell cycle	0.00956
regulation of photoperiodism, flowering	0.00956
purine nucleobase transport	0.00962
olefin metabolic process	0.00996
GO term significantly enriched in dehydration down-regulated genes
response to stimulus	3.33e-176
small molecule metabolic process	1.34e-164
lipid biosynthetic process	4.27e-164
primary metabolic process	6.08e-157
lipid metabolic process	6.68e-157
cellular biosynthetic process	7.81e-156
response to chemical stimulus	1.27e-155
response to abiotic stimulus	4.19e-133
response to organic substance	3.36e-132
cellular ketone metabolic process	2.62e-129
carboxylic acid metabolic process	4.25e-128
oxoacid metabolic process	4.25e-128
organic acid metabolic process	1.28e-127
response to stress	4.79e-125
small molecule biosynthetic process	9.43e-124
biological regulation	3.22e-123
cellular lipid metabolic process	3.82e-119
monocarboxylic acid metabolic process	5.95e-115
cellular aromatic compound metabolic process	1.49e-110
organic acid biosynthetic process	4.38e-109
carboxylic acid biosynthetic process	4.38e-109
response to light stimulus	9.27e-98
secondary metabolic process	4.43e-97
response to endogenous stimulus	1.02e-95
response to hormone stimulus	2.21e-95
establishment of localization	1.11e-93
regulation of hormone levels	2.72e-92
regulation of biological process	2.98e-92
aromatic compound biosynthetic process	5.97e-92
isoprenoid metabolic process	1.11e-87
response to radiation	1.77e-87
response to carbohydrate stimulus	2.69e-86
isoprenoid biosynthetic process	5.01e-86
localization	8.78e-85
transport	7.7e-83
anatomical structure development	1.49e-82
system development	1.48e-81
developmental process	1.16e-79
response to external stimulus	1.51e-79
secondary metabolite biosynthetic process	1.31e-78
cellular nitrogen compound biosynthetic process	2.47e-78
ion transport	1.25e-77
multicellular organismal process	1.55e-77
organ development	2.34e-76
multicellular organismal development	2.13e-75
carbohydrate metabolic process	3.91e-74
photosynthesis	9.74e-74
cellular response to chemical stimulus	1.29e-73
regulation of biological quality	4.42e-73
cellular component organization or biogenesis	1.16e-72
aromatic amino acid family metabolic process	1.34e-72
heterocycle metabolic process	5.08e-72
heterocycle biosynthetic process	6.96e-71
anatomical structure morphogenesis	9.26e-71
catabolic process	7.14e-70
cellular amino acid metabolic process	9.81e-70
cellular response to stimulus	4.31e-69
response to inorganic substance	3.08e-68
polysaccharide metabolic process	4.52e-68
oxidation-reduction process	9.67e-68
carbohydrate biosynthetic process	1.82e-67
pigment metabolic process	2e-67
pigment biosynthetic process	3.51e-67
cell communication	4.63e-67
cofactor metabolic process	1.02e-66
regulation of cellular process	1.57e-65
cellular component organization or biogenesis at cellular level	1.91e-65
response to biotic stimulus	4.43e-65
sulfur compound biosynthetic process	6.47e-64
sulfur compound metabolic process	2.59e-63
cellular response to endogenous stimulus	1.06e-62
cellular response to hormone stimulus	2.6e-62
cellular component organization	3.52e-62
metal ion transport	5.73e-62
serine family amino acid metabolic process	1.4e-61
cation transport	8.94e-61
response to other organism	2e-60
photosynthesis, light reaction	2.49e-59
hormone-mediated signaling pathway	5.96e-59
phenylpropanoid metabolic process	6.23e-59
terpenoid metabolic process	2.92e-58
response to UV	3.87e-58
multi-organism process	4.83e-58
generation of precursor metabolites and energy	2.2e-57
coenzyme metabolic process	1.25e-56
hormone biosynthetic process	2.57e-56
terpenoid biosynthetic process	6.82e-56
developmental maturation	1.36e-55
hormone metabolic process	2.84e-55
cellular amino acid catabolic process	3.33e-55
organic substance metabolic process	3.92e-55
cellular amino acid biosynthetic process	5.15e-55
polysaccharide biosynthetic process	6.48e-54
cellular response to organic substance	2.85e-53
fruit development	1.2e-52
response to blue light	1.54e-52
fatty acid metabolic process	2.27e-52
post-embryonic morphogenesis	2.4e-52
cell wall organization or biogenesis	4.55e-52
response to starvation	8.64e-52
isopentenyl diphosphate biosynthetic process	1.1e-51
isopentenyl diphosphate metabolic process	1.1e-51
phospholipid biosynthetic process	5.52e-51
indoleacetic acid metabolic process	1.08e-50
post-embryonic development	1.34e-50
response to red light	2.02e-50
indoleacetic acid biosynthetic process	2.04e-50
cysteine biosynthetic process	2.99e-50
pyruvate metabolic process	3e-50
shoot morphogenesis	3.13e-50
cysteine metabolic process	5.09e-50
small molecule catabolic process	6.58e-50
stomatal complex morphogenesis	8.35e-50
cellular response to extracellular stimulus	9.63e-50
serine family amino acid biosynthetic process	1.16e-49
response to extracellular stimulus	1.38e-49
response to temperature stimulus	1.59e-49
cellular response to starvation	1.67e-49
alcohol metabolic process	1.78e-49
cellular response to external stimulus	3.15e-49
shoot system development	4.02e-49
shoot development	4.9e-49
isopentenyl diphosphate biosynthetic process, mevalonate-independent pathway	5.53e-49
glyceraldehyde-3-phosphate metabolic process	7.81e-49
regulation of metabolic process	1.36e-48
aromatic compound catabolic process	2.82e-48
cellular cell wall organization or biogenesis	3.08e-48
phosphate-containing compound metabolic process	3.1e-48
phosphorus metabolic process	3.11e-48
cellular component biogenesis	4.64e-48
response to osmotic stress	4.98e-48
fatty acid biosynthetic process	8.1e-48
multidimensional cell growth	2.84e-47
phenylpropanoid biosynthetic process	3.39e-47
cellular response to nutrient levels	6.36e-47
response to nutrient levels	8.27e-47
indole-containing compound biosynthetic process	9.16e-47
pigment accumulation in response to UV light	9.68e-47
pigment accumulation in tissues in response to UV light	9.68e-47
anthocyanin accumulation in tissues in response to UV light	9.68e-47
pigment accumulation in tissues	1.05e-46
pigment accumulation	1.16e-46
carbohydrate derivative metabolic process	1.4e-46
organophosphate metabolic process	2.28e-46
auxin biosynthetic process	3.27e-46
phospholipid metabolic process	1.48e-45
response to sucrose stimulus	2.9e-45
response to disaccharide stimulus	2.9e-45
trichoblast differentiation	6.15e-45
reproductive structure development	8.93e-45
reproductive system development	8.93e-45
root hair elongation	9.56e-45
stomatal complex development	1.13e-44
glucan metabolic process	1.31e-44
organic acid catabolic process	1.39e-44
carboxylic acid catabolic process	1.39e-44
steroid biosynthetic process	3.54e-44
cellular polysaccharide metabolic process	4.27e-44
steroid metabolic process	4.83e-44
inorganic anion transport	5.88e-44
root morphogenesis	7.61e-44
cellular developmental process	7.99e-44
tissue development	1.04e-43
oxylipin metabolic process	1.29e-43
root epidermal cell differentiation	1.69e-43
cell growth	2.94e-43
response to jasmonic acid stimulus	4e-43
growth	8.64e-43
seed development	9.26e-43
response to bacterium	1.08e-42
pigmentation	1.17e-42
sterol biosynthetic process	1.77e-42
chemical homeostasis	1.81e-42
auxin metabolic process	2.33e-42
defense response	2.97e-42
post-embryonic organ development	1.08e-41
regulation of proton transport	1.18e-41
response to salt stress	1.31e-41
developmental growth	1.96e-41
cell wall organization	2.16e-41
root development	3.03e-41
root system development	3.3e-41
cellular hormone metabolic process	3.79e-41
anion transport	5.73e-41
developmental growth involved in morphogenesis	7.15e-41
phytosteroid metabolic process	1.61e-40
response to salicylic acid stimulus	2.2e-40
indole-containing compound metabolic process	3.45e-40
response to far red light	4.33e-40
cellular carbohydrate metabolic process	9.75e-40
unidimensional cell growth	9.9e-40
cell differentiation	1.46e-39
starch metabolic process	1.54e-39
floral organ development	2.65e-39
carbohydrate catabolic process	2.9e-39
developmental process involved in reproduction	3.85e-39
response to nitrate	5.55e-39
response to wounding	6.1e-39
trichoblast maturation	8.22e-39
root hair cell differentiation	8.22e-39
nitrate transport	1.92e-38
sterol metabolic process	2e-38
plastid organization	6e-38
cellular aldehyde metabolic process	7.84e-38
external encapsulating structure organization	8.19e-38
macromolecule metabolic process	9.79e-38
cell wall biogenesis	1.12e-37
regulation of defense response	1.64e-37
unsaturated fatty acid biosynthetic process	2.27e-37
cellular biogenic amine catabolic process	3.33e-37
amine catabolic process	5.03e-37
phytosteroid biosynthetic process	6.53e-37
unsaturated fatty acid metabolic process	1.25e-36
oxylipin biosynthetic process	1.45e-36
epidermis development	1.51e-36
organic substance transport	1.65e-36
cellular component organization at cellular level	1.79e-36
nitrogen compound metabolic process	2.37e-36
aromatic amino acid family catabolic process	3.96e-36
response to water deprivation	5.59e-36
regulation of plant-type hypersensitive response	7e-36
cellular component biogenesis at cellular level	7.41e-36
cellular biogenic amine metabolic process	9.05e-36
epidermal cell differentiation	9.3e-36
flower development	1.02e-35
cellular amine metabolic process	1.36e-35
developmental cell growth	1.73e-35
sulfur amino acid metabolic process	2.26e-35
response to water stimulus	2.73e-35
cell maturation	3.4e-35
homeostatic process	4.07e-35
pattern specification process	8.1e-35
tryptophan catabolic process	9.49e-35
indolalkylamine catabolic process	9.49e-35
flavonoid biosynthetic process	1.13e-34
flavonoid metabolic process	1.15e-34
jasmonic acid metabolic process	1.72e-34
floral whorl development	1.95e-34
starch biosynthetic process	2.13e-34
cellular cell wall organization	2.66e-34
tetraterpenoid biosynthetic process	2.72e-34
carotenoid biosynthetic process	2.72e-34
cellular polysaccharide biosynthetic process	7.21e-34
cell wall macromolecule metabolic process	7.32e-34
cellular carbohydrate biosynthetic process	9.81e-34
cell tip growth	9.92e-34
cellular glucan metabolic process	1.13e-33
tetraterpenoid metabolic process	2.49e-33
carotenoid metabolic process	2.49e-33
cellular nitrogen compound metabolic process	3.31e-33
regulation of immune response	5.43e-33
oxidoreduction coenzyme metabolic process	1.19e-32
signal transduction	1.6e-32
regulation of cellular metabolic process	1.76e-32
sulfur amino acid biosynthetic process	2.09e-32
cellular catabolic process	3.88e-32
regulation of response to stress	4.83e-32
S-glycoside biosynthetic process	6.38e-32
glycosinolate biosynthetic process	6.38e-32
glucosinolate biosynthetic process	6.38e-32
regulation of innate immune response	1.73e-31
tryptophan metabolic process	2.47e-31
cellular response to stress	2.78e-31
iron ion transport	2.91e-31
indolalkylamine metabolic process	3.28e-31
response to cold	5.62e-31
glycoside biosynthetic process	5.64e-31
carbohydrate derivative biosynthetic process	5.79e-31
indole-containing compound catabolic process	6.24e-31
signaling	7.33e-31
response to metal ion	8.36e-31
cellular response to iron ion starvation	1.4e-30
chloroplast organization	6.84e-30
ion homeostasis	7.55e-30
galactolipid metabolic process	9.09e-30
regulation of immune system process	9.18e-30
amine metabolic process	9.76e-30
cellular homeostasis	1.42e-29
cellular component morphogenesis	1.76e-29
S-glycoside metabolic process	2.59e-29
glycosinolate metabolic process	2.59e-29
glucosinolate metabolic process	2.59e-29
defense response, incompatible interaction	2.82e-29
regulation of cellular response to stress	3.64e-29
regulation of ion transport	3.64e-29
photosynthesis, dark reaction	8.37e-29
reproduction	1.07e-28
glycolipid metabolic process	1.46e-28
glycolipid biosynthetic process	1.85e-28
Golgi organization	1.9e-28
hexose metabolic process	2.43e-28
regulation of primary metabolic process	3.97e-28
galactolipid biosynthetic process	4.5e-28
response to red or far red light	6.51e-28
photosystem II assembly	1.15e-27
anther development	1.25e-27
transition metal ion transport	1.4e-27
jasmonic acid biosynthetic process	1.58e-27
response to abscisic acid stimulus	1.61e-27
reproductive process	2.39e-27
glucose metabolic process	5.57e-27
cellular response to salicylic acid stimulus	1.01e-26
stamen development	1.06e-26
androecium development	1.06e-26
auxin polar transport	1.09e-26
porphyrin-containing compound metabolic process	1.14e-26
cellular cell wall macromolecule metabolic process	1.55e-26
plant-type cell wall biogenesis	1.6e-26
glycine metabolic process	1.85e-26
membrane lipid biosynthetic process	2.61e-26
cation homeostasis	3.09e-26
organelle organization	3.6e-26
tetrapyrrole metabolic process	3.61e-26
cellular cation homeostasis	3.76e-26
auxin transport	4.59e-26
plastid membrane organization	5.36e-26
thylakoid membrane organization	5.36e-26
serine family amino acid catabolic process	5.56e-26
meristem development	7.18e-26
salicylic acid mediated signaling pathway	7.79e-26
glucose catabolic process	7.89e-26
cell morphogenesis	8.34e-26
carbon fixation	1.03e-25
response to monosaccharide stimulus	1.05e-25
glycine catabolic process	1.13e-25
hormone transport	1.18e-25
glycoside metabolic process	1.75e-25
cellular ion homeostasis	1.88e-25
defense response to bacterium	1.93e-25
cellular chemical homeostasis	2.08e-25
floral organ abscission	2.13e-25
chloroplast relocation	2.38e-25
establishment of plastid localization	2.38e-25
monosaccharide metabolic process	5.02e-25
chlorophyll metabolic process	5.69e-25
regulation of response to stimulus	8.93e-25
plastid localization	9.08e-25
hexose catabolic process	9.45e-25
response to desiccation	1.19e-24
lignin metabolic process	1.25e-24
monosaccharide catabolic process	1.31e-24
anthocyanin-containing compound biosynthetic process	1.35e-24
cofactor biosynthetic process	2.98e-24
porphyrin-containing compound biosynthetic process	3.66e-24
intermediate filament bundle assembly	4.39e-24
regulation of molecular function	6.07e-24
glucan biosynthetic process	7.51e-24
membrane lipid metabolic process	7.58e-24
nucleobase-containing small molecule metabolic process	9.2e-24
anthocyanin-containing compound metabolic process	1.12e-23
response to light intensity	1.38e-23
regulation of transport	1.62e-23
oligopeptide transport	2.33e-23
tetrapyrrole biosynthetic process	3.18e-23
response to organic cyclic compound	3.29e-23
acetyl-CoA metabolic process	3.43e-23
regulation of developmental process	4.07e-23
response to hexose stimulus	5.47e-23
regulation of cell size	6.12e-23
ergosterol biosynthetic process	6.57e-23
ergosterol metabolic process	6.57e-23
cellular alcohol biosynthetic process	6.57e-23
organ morphogenesis	7.35e-23
tapetal cell fate specification	8.98e-23
response to auxin stimulus	1.06e-22
nucleotide metabolic process	1.75e-22
brassinosteroid metabolic process	2.4e-22
regulation of programmed cell death	2.47e-22
peptide transport	3.22e-22
systemic acquired resistance	3.44e-22
plant-type cell wall organization or biogenesis	3.46e-22
chlorophyll biosynthetic process	3.65e-22
stamen morphogenesis	3.97e-22
fluid transport	4.9e-22
regulation of developmental growth	5.14e-22
pentose-phosphate shunt	5.77e-22
cellular macromolecule metabolic process	6.05e-22
response to UV-B	6.06e-22
plant-type cell wall organization	6.06e-22
tapetal layer formation	7.65e-22
tapetal cell differentiation	7.65e-22
lipoate metabolic process	1e-21
water transport	1.34e-21
organic acid transport	1.58e-21
cellular response to phosphate starvation	1.66e-21
organophosphate biosynthetic process	1.7e-21
nucleoside phosphate metabolic process	2.1e-21
stamen formation	2.93e-21
response to chitin	4.29e-21
positive gravitropism	5e-21
cellular alcohol metabolic process	5.02e-21
protein complex assembly	5.77e-21
response to cyclopentenone	6.6e-21
regulation of cell death	6.92e-21
response to molecule of bacterial origin	7.55e-21
anther morphogenesis	8.11e-21
tapetal layer morphogenesis	8.11e-21
cell development	9.06e-21
protein complex biogenesis	9.15e-21
vitamin metabolic process	9.23e-21
carboxylic acid transport	1.11e-20
innate immune response	2.07e-20
jasmonic acid mediated signaling pathway	2.49e-20
negative regulation of biological process	2.77e-20
cellular component assembly	3.16e-20
cellular response to jasmonic acid stimulus	3.3e-20
cellular protein complex assembly	3.36e-20
tapetal layer development	3.8e-20
abscission	5.09e-20
inositol phosphate biosynthetic process	5.83e-20
regulation of localization	6.75e-20
response to brassinosteroid stimulus	6.82e-20
regulation of meristem development	9.15e-20
regulation of protein dephosphorylation	1.01e-19
response to fructose stimulus	1.56e-19
cellular response to hydrogen peroxide	2.17e-19
myo-inositol hexakisphosphate biosynthetic process	2.33e-19
myo-inositol hexakisphosphate metabolic process	2.33e-19
alcohol biosynthetic process	2.42e-19
phyllome development	2.95e-19
response to reactive oxygen species	5.06e-19
brassinosteroid biosynthetic process	6.02e-19
regulation of catalytic activity	6.74e-19
hyperosmotic response	7.87e-19
immune response	8.15e-19
response to hydrogen peroxide	1.56e-18
polysaccharide catabolic process	1.92e-18
NADPH regeneration	1.97e-18
protein targeting to membrane	2.05e-18
cellular response to reactive oxygen species	2.77e-18
regulation of biosynthetic process	4.13e-18
protein-chromophore linkage	7.2e-18
cell wall polysaccharide metabolic process	8.13e-18
NADP metabolic process	8.86e-18
response to cadmium ion	1.94e-17
regulation of secondary metabolic process	1.98e-17
xanthophyll metabolic process	2.97e-17
regulation of meristem growth	3.02e-17
negative regulation of defense response	3.08e-17
macromolecule biosynthetic process	3.78e-17
amino acid transport	4.5e-17
cellular component assembly at cellular level	5.64e-17
regulation of cellular biosynthetic process	6.48e-17
regulation of dephosphorylation	7.29e-17
transmembrane transport	8.59e-17
divalent inorganic cation transport	1.02e-16
regulation of hydrogen peroxide metabolic process	1.15e-16
response to gibberellin stimulus	1.16e-16
phloem or xylem histogenesis	1.4e-16
regulation of reactive oxygen species metabolic process	1.49e-16
response to oxidative stress	1.5e-16
inositol phosphate metabolic process	1.53e-16
response to toxin	1.98e-16
coumarin biosynthetic process	2.14e-16
coumarin metabolic process	2.32e-16
leaf development	2.4e-16
meristem maintenance	2.88e-16
phosphorylation	3.79e-16
gametophyte development	5.18e-16
hydrogen peroxide catabolic process	5.48e-16
divalent metal ion transport	5.73e-16
xanthophyll biosynthetic process	6.81e-16
nicotinamide nucleotide metabolic process	1.02e-15
pyridine nucleotide metabolic process	1.08e-15
pyridine-containing compound metabolic process	1.08e-15
embryo development ending in seed dormancy	1.09e-15
protein complex subunit organization	1.15e-15
cell fate specification	1.33e-15
aromatic amino acid family biosynthetic process	1.56e-15
floral organ morphogenesis	2.68e-15
regulation of secondary metabolite biosynthetic process	3.47e-15
sesquiterpenoid biosynthetic process	3.7e-15
multicellular organismal water homeostasis	5.15e-15
regulation of phosphate metabolic process	5.51e-15
regulation of phosphorus metabolic process	5.51e-15
polarity specification of adaxial/abaxial axis	5.68e-15
specification of axis polarity	5.83e-15
adaxial/abaxial axis specification	6.9e-15
response to high light intensity	9.46e-15
protein phosphorylation	9.62e-15
immune system process	1.61e-14
sesquiterpenoid metabolic process	2.04e-14
xylem development	2.49e-14
meristem initiation	2.68e-14
macromolecular complex assembly	3.1e-14
reductive pentose-phosphate cycle	3.7e-14
cellular response to oxidative stress	3.8e-14
anatomical structure formation involved in morphogenesis	4.83e-14
pre-replicative complex assembly	5.44e-14
coenzyme biosynthetic process	5.44e-14
phototropism	6.27e-14
regulation of lipid metabolic process	9.98e-14
seed maturation	1.09e-13
pollen development	1.3e-13
auxin mediated signaling pathway	1.45e-13
cellular response to auxin stimulus	1.55e-13
microtubule nucleation	1.89e-13
post-embryonic organ morphogenesis	1.98e-13
nitrogen compound transport	2.27e-13
regulation of growth	2.73e-13
regulation of macromolecule metabolic process	3.04e-13
response to ethylene stimulus	3.72e-13
adaxial/abaxial pattern specification	4.12e-13
C4 photosynthesis	4.23e-13
nonphotochemical quenching	4.23e-13
regulation of flavonoid biosynthetic process	4.41e-13
defense response to oomycetes	1.08e-12
abscisic acid biosynthetic process	1.52e-12
photosynthesis, light harvesting	1.52e-12
apocarotenoid biosynthetic process	1.52e-12
regulation of multicellular organismal development	1.99e-12
cellular response to steroid hormone stimulus	2.17e-12
organ formation	2.27e-12
systemic acquired resistance, salicylic acid mediated signaling pathway	2.61e-12
hydrogen peroxide metabolic process	2.68e-12
establishment of protein localization	2.9e-12
abscisic acid metabolic process	2.95e-12
protein transport	2.98e-12
double-strand break repair via break-induced replication	3.38e-12
glycolysis	3.66e-12
intermediate filament organization	3.71e-12
hemicellulose metabolic process	3.91e-12
response to nematode	3.96e-12
response to fungus	4e-12
positive regulation of biological process	4.05e-12
positive regulation of catalytic activity	4.57e-12
protein metabolic process	4.78e-12
anatomical structure arrangement	4.88e-12
leaf morphogenesis	5.64e-12
sucrose transport	6.16e-12
cellular macromolecular complex assembly	6.69e-12
apocarotenoid metabolic process	6.91e-12
intermediate filament-based process	8.37e-12
intermediate filament cytoskeleton organization	8.37e-12
response to oomycetes	9.05e-12
disaccharide transport	1.08e-11
meristem structural organization	1.12e-11
axis specification	1.18e-11
multicellular organismal metabolic process	1.2e-11
positive regulation of flavonoid biosynthetic process	1.23e-11
positive regulation of secondary metabolite biosynthetic process	1.23e-11
phloem sucrose loading	1.28e-11
establishment of localization in cell	1.4e-11
regulation of phenylpropanoid metabolic process	1.57e-11
regulation of multicellular organismal process	1.68e-11
detection of biotic stimulus	1.7e-11
floral organ formation	1.75e-11
response to steroid hormone stimulus	2.5e-11
specification of symmetry	2.56e-11
neutral amino acid transport	2.6e-11
heterocycle catabolic process	3.63e-11
reactive oxygen species metabolic process	3.76e-11
cellular nitrogen compound catabolic process	3.82e-11
macromolecular complex subunit organization	3.94e-11
electron transport chain	4.9e-11
embryo development	5.01e-11
cell fate commitment	5.1e-11
xenobiotic metabolic process	5.94e-11
cellular response to xenobiotic stimulus	5.94e-11
amide transport	6.42e-11
cellular response to gibberellin stimulus	8.07e-11
cellular response to abiotic stimulus	9.59e-11
protein localization	9.69e-11
oligosaccharide transport	1e-10
carbohydrate transport	1.3e-10
xylan metabolic process	1.38e-10
terpene metabolic process	1.53e-10
chorismate biosynthetic process	1.82e-10
glucuronoxylan metabolic process	1.91e-10
response to zinc ion	1.92e-10
regulation of cellular component size	2.08e-10
protein targeting	2.12e-10
determination of bilateral symmetry	2.41e-10
urea transmembrane transport	2.67e-10
negative regulation of response to stimulus	2.75e-10
chorismate metabolic process	2.99e-10
nucleobase-containing compound biosynthetic process	3.53e-10
mRNA modification	3.59e-10
anatomical structure maturation	4.04e-10
brassinosteroid mediated signaling pathway	4.41e-10
cellular response to brassinosteroid stimulus	4.41e-10
positive regulation of cellular metabolic process	4.44e-10
cellular response to blue light	4.56e-10
regulation of anatomical structure size	4.88e-10
proline transport	4.95e-10
auxin influx	5.15e-10
establishment of organelle localization	5.64e-10
positive regulation of cellular process	6.02e-10
positive regulation of molecular function	6.67e-10
pectin metabolic process	7.6e-10
gibberellic acid mediated signaling pathway	8.19e-10
gibberellin mediated signaling pathway	8.19e-10
steroid hormone mediated signaling pathway	8.36e-10
urea transport	8.59e-10
mucilage metabolic process involved seed coat development	8.96e-10
calcium ion transport	8.96e-10
cyclic nucleotide biosynthetic process	9.18e-10
positive regulation of metabolic process	1.12e-09
regionalization	1.42e-09
cellulose metabolic process	1.43e-09
macromolecule localization	1.56e-09
regulation of cellular macromolecule biosynthetic process	1.69e-09
photosynthetic electron transport chain	1.69e-09
terpene biosynthetic process	1.71e-09
syncytium formation	1.73e-09
embryonic meristem development	1.99e-09
oxaloacetate metabolic process	2.05e-09
nucleoside phosphate biosynthetic process	2.25e-09
cellular response to water deprivation	2.47e-09
cellular response to water stimulus	2.47e-09
cholesterol biosynthetic process	2.63e-09
fruit ripening	2.67e-09
protein autophosphorylation	2.78e-09
DNA unwinding involved in replication	2.8e-09
cellular localization	2.91e-09
glycerol transport	3.29e-09
regulation of transcription, DNA-dependent	3.54e-09
xylem and phloem pattern formation	3.63e-09
blue light signaling pathway	3.85e-09
cGMP biosynthetic process	3.9e-09
regulation of macromolecule biosynthetic process	4.03e-09
cellular macromolecular complex subunit organization	4.23e-09
nucleotide biosynthetic process	4.88e-09
regulation of RNA biosynthetic process	5.87e-09
pollen maturation	6.94e-09
response to cytokinin stimulus	7.27e-09
cell wall macromolecule biosynthetic process	7.67e-09
cellular component macromolecule biosynthetic process	7.67e-09
root cap development	7.78e-09
cytoskeleton organization	8.42e-09
lateral root development	9.04e-09
cell wall modification	9.63e-09
dicarboxylic acid biosynthetic process	1.13e-08
cyclic nucleotide metabolic process	1.14e-08
regulation of gene expression	1.26e-08
water homeostasis	1.59e-08
salicylic acid metabolic process	1.7e-08
detection of stimulus	2.64e-08
respiratory burst	2.88e-08
cGMP metabolic process	3.35e-08
regulation of multi-organism process	4.3e-08
cellular macromolecule biosynthetic process	4.58e-08
regulation of RNA metabolic process	5.03e-08
dehiscence	5.92e-08
multicellular organismal reproductive process	7.41e-08
positive regulation of biosynthetic process	7.83e-08
multicellular organism reproduction	9.34e-08
iron assimilation	9.77e-08
pectin catabolic process	1.12e-07
cell death	1.18e-07
death	1.18e-07
regulation of protein modification process	1.2e-07
transcription from plastid promoter	1.29e-07
positive regulation of cellular biosynthetic process	1.37e-07
response to xenobiotic stimulus	1.47e-07
proximal/distal pattern formation	1.62e-07
toxin catabolic process	1.75e-07
post-embryonic root development	1.8e-07
cotyledon vascular tissue pattern formation	2.01e-07
response to cholesterol	2.01e-07
cellular protein metabolic process	2.04e-07
dicarboxylic acid metabolic process	2.36e-07
response to gravity	2.47e-07
regulation of response to biotic stimulus	2.58e-07
organic anion transport	2.59e-07
nitrate assimilation	2.89e-07
flower morphogenesis	3.33e-07
respiratory burst involved in defense response	3.42e-07
tropism	3.42e-07
phosphatidylglycerol biosynthetic process	3.46e-07
response to glucagon stimulus	3.51e-07
toxin metabolic process	3.91e-07
xylan biosynthetic process	3.95e-07
hyperosmotic salinity response	4.1e-07
urate catabolic process	4.71e-07
rRNA processing	5.1e-07
nitrogen cycle metabolic process	5.8e-07
cell wall polysaccharide biosynthetic process	6.9e-07
amine transport	7.25e-07
activation of MAPKK activity	7.41e-07
regulation of carbohydrate metabolic process	7.6e-07
phosphatidylglycerol metabolic process	7.94e-07
regulation of nucleobase-containing compound metabolic process	8.56e-07
iron-sulfur cluster assembly	9.01e-07
metallo-sulfur cluster assembly	9.01e-07
glycerolipid biosynthetic process	1.05e-06
farnesyl diphosphate metabolic process	1.07e-06
seed coat development	1.12e-06
sulfate assimilation, phosphoadenylyl sulfate reduction by phosphoadenylyl-sulfate reductase (thioredoxin)	1.14e-06
sulfate reduction	1.14e-06
intracellular protein transport	1.18e-06
nitrate metabolic process	1.22e-06
polyol transport	1.4e-06
rRNA metabolic process	1.48e-06
negative regulation of cellular process	1.81e-06
farnesyl diphosphate biosynthetic process	2.07e-06
photosynthesis, light harvesting in photosystem I	2.09e-06
nucleobase-containing compound metabolic process	2.12e-06
cholesterol metabolic process	2.23e-06
salicylic acid biosynthetic process	2.26e-06
regulation of anion channel activity	2.35e-06
regulation of nitrogen compound metabolic process	2.59e-06
regulation of anion transport	4.3e-06
mucilage metabolic process	4.52e-06
shikimate biosynthetic process	4.52e-06
anther dehiscence	5.07e-06
gravitropism	5.11e-06
response to karrikin	5.54e-06
activation of protein kinase activity	5.55e-06
cytokinesis by cell plate formation	5.88e-06
organic cation transport	6.25e-06
response to boron-containing substance	6.78e-06
borate transmembrane transport	6.78e-06
borate transport	6.78e-06
cellular response to boron-containing substance levels	6.78e-06
macromolecule modification	8.9e-06
lipid catabolic process	9.3e-06
alkaloid metabolic process	9.62e-06
glycerolipid metabolic process	1.04e-05
cellular response to corticosteroid stimulus	1.05e-05
cellular response to glucocorticoid stimulus	1.05e-05
organelle localization	1.09e-05
gynoecium development	1.17e-05
flavonol metabolic process	1.56e-05
flavonol biosynthetic process	1.56e-05
regulation of development, heterochronic	1.59e-05
response to prostaglandin F stimulus	1.61e-05
vascular endothelial growth factor signaling pathway	1.61e-05
ribosome biogenesis	1.63e-05
sulfate assimilation	1.64e-05
detection of bacterium	1.68e-05
microsporogenesis	1.7e-05
regulation of cellular protein metabolic process	1.74e-05
glycolate metabolic process	2.31e-05
plant-type spore development	2.47e-05
cell growth mode switching, budding to filamentous	2.49e-05
response to triglyceride	3.08e-05
response to tellurium ion	3.08e-05
response to linoleic acid	3.08e-05
cellular response to cholesterol	3.08e-05
regulation of ion transmembrane transporter activity	3.27e-05
photosynthetic electron transport in photosystem I	3.28e-05
regulation of unidimensional cell growth	3.29e-05
negative regulation of gene expression	3.56e-05
regulation of transmembrane transporter activity	4.06e-05
flavone metabolic process	4.16e-05
flavone biosynthetic process	4.16e-05
farnesyl diphosphate biosynthetic process, mevalonate pathway	4.31e-05
cellular protein modification process	4.55e-05
protein modification process	4.55e-05
cellular response to light stimulus	4.62e-05
transcriptional attenuation	4.84e-05
transcription antitermination	4.84e-05
filamentous growth of a population of unicellular organisms in response to chemical stimulus	4.84e-05
carpel development	5.05e-05
iron assimilation by reduction and transport	5.21e-05
cellular hyperosmotic response	5.37e-05
lignin biosynthetic process	6.19e-05
amino acid transmembrane transport	6.56e-05
intracellular transport	6.58e-05
regulation of transmembrane transport	6.82e-05
regulation of transporter activity	7.35e-05
cellular response to radiation	7.35e-05
DNA duplex unwinding	7.43e-05
regulation of protein metabolic process	7.56e-05
acrosome matrix dispersal	0.0001
response to prostaglandin stimulus	0.0001
triterpenoid metabolic process	0.0001
cell cycle cytokinesis	0.00011
DNA geometric change	0.00011
ovule development	0.00011
ncRNA processing	0.00012
cellular protein localization	0.00012
petal development	0.00012
corolla development	0.00012
ovule-producing ovary development	0.00013
response to endoplasmic reticulum stress	0.00015
regulation of growth of unicellular organism as a thread of attached cells	0.00015
cellular hyperosmotic salinity response	0.00015
procambium histogenesis	0.00016
response to glucose stimulus	0.00016
regulation of DNA-dependent DNA replication initiation	0.00019
plant-type cell wall cellulose metabolic process	0.00021
cytokinesis	0.00022
response to corticosteroid stimulus	0.00023
response to glucocorticoid stimulus	0.00023
regulation of ion transmembrane transport	0.00023
negative regulation of molecular function	0.00024
diterpenoid metabolic process	0.00029
response to growth hormone stimulus	0.00031
plant-type cell wall modification	0.00033
defense response to Gram-negative bacterium	0.00035
organic alcohol transport	0.00045
lipid transport	0.00045
embryonic pattern specification	0.00054
positive regulation of transferase activity	0.00058
phospholipid transport	0.00059
cellular modified amino acid metabolic process	0.00061
root hair initiation	0.00062
intracellular receptor mediated signaling pathway	0.00074
binding of sperm to zona pellucida	0.00075
cell-cell recognition	0.00075
sperm-egg recognition	0.00075
response to topologically incorrect protein	0.00076
silicate transport	0.00084
seed dormancy process	0.00088
indolebutyric acid metabolic process	0.00094
polyamine catabolic process	0.00097
DNA strand elongation involved in DNA replication	0.00105
regulation of short-day photoperiodism, flowering	0.00128
multicellular organismal homeostasis	0.00128
response to vitamin E	0.00129
cellular response to vascular endothelial growth factor stimulus	0.00129
protein tetramerization	0.0013
positive regulation of kinase activity	0.00133
nucleobase transport	0.00136
response to low light intensity stimulus	0.00141
cellular response to drug	0.00142
midgut development	0.00162
phosphate ion transport	0.00165
xenobiotic catabolic process	0.00165
dormancy process	0.00167
transmembrane receptor protein serine/threonine kinase signaling pathway	0.00171
cellular response to abscisic acid stimulus	0.0019
phosphate ion homeostasis	0.00193
trivalent inorganic anion homeostasis	0.00193
aging	0.00216
quaternary ammonium group transport	0.00219
primary meristem tissue development	0.00223
pentacyclic triterpenoid metabolic process	0.00235
pentacyclic triterpenoid biosynthetic process	0.00235
DNA strand elongation	0.00269
lignin catabolic process	0.00275
plant-type cell wall loosening	0.00282
ion transmembrane transport	0.00286
regulation of cellular respiration	0.00292
cellular macromolecule localization	0.00315
response to organic nitrogen	0.0032
negative regulation of cellular macromolecule biosynthetic process	0.00322
citrate transport	0.0034
multicellular organismal response to stress	0.0034
primary shoot apical meristem specification	0.00353
prenol metabolic process	0.00377
response to unfolded protein	0.0038
establishment of planar polarity	0.00381
response to absence of light	0.00384
negative regulation of macromolecule metabolic process	0.00409
geranyl diphosphate metabolic process	0.00425
directional locomotion	0.0043
forward locomotion	0.0043
regulation of planar cell polarity pathway involved in neural tube closure	0.0043
negative regulation of macromolecule biosynthetic process	0.0048
glycerophospholipid biosynthetic process	0.00483
polyamine metabolic process	0.0053
negative regulation of metabolic process	0.00542
embryonic meristem initiation	0.0055
cellular modified amino acid biosynthetic process	0.00606
regulation of DNA-dependent transcription, termination	0.00606
post-embryonic root morphogenesis	0.00609
lateral root morphogenesis	0.00609
urate metabolic process	0.00623
antibiotic metabolic process	0.00625
fructose 2,6-bisphosphate metabolic process	0.00638
establishment of chromatin silencing	0.00638
negative regulation of cellular biosynthetic process	0.00699
positive regulation of protein kinase activity	0.00704
sepal development	0.00706
flower calyx development	0.00706
iron ion homeostasis	0.0074
tricarboxylic acid transport	0.00783
monocarboxylic acid catabolic process	0.00791
monoterpenoid biosynthetic process	0.00797
response to heat	0.00801
detection of external stimulus	0.00805
fructose metabolic process	0.00825
glycolate catabolic process	0.00825
regulation of filamentous growth of a population of unicellular organisms	0.00825
response to drug	0.00831
ncRNA metabolic process	0.00837
protein targeting to chloroplast	0.00844
establishment of protein localization to chloroplast	0.00844
protein localization to chloroplast	0.00844
phenylpropanoid catabolic process	0.00898
negative regulation of catalytic activity	0.0091
olefin metabolic process	0.00963
response to testosterone stimulus	0.00965
negative regulation of biosynthetic process	0.00991
