# Supplementary material for: Transcriptome sequencing and whole genome expression profiling of chrysanthemum under dehydration stress
Source: BMC Genomics. 2013 Sep 28;14:662. doi: 10.1186/1471-2164-14-662 (PMC3849779; doi:10.1186/1471-2164-14-662)
Supplement: Additional file 2 — List of chrysanthemum dehydration-responsive transcription factors and protein kinases. [file 1471-2164-14-662-S2.xls]

## Sheet: Table_S5
Supplementary Table 3. Dehydration-responsive transcription factors and protein kinases
GeneID	family	acc#	description	e value	CK1	CK2	CK3	mean	T1	T2	T3	mean	ratio	adjust p
Dehydration-responsive transcription factors
UN93856	ABI3VP1	XP_003540747	PREDICTED: auxin response factor 4-like [Glycine max]	2e-56	14.56	11.13	15.31	13.67	3.7	2.22	4.79	3.57	0.26	3.27e-06
UN01766	AP2-EREBP	ADP37420	ethylene-responsive-element-binding factor 5 [Petunia x hybrida]	8e-39	5.72	4.67	6.06	5.48	18.1	16.76	13.87	16.24	2.96	1.91e-07
UN08327	AP2-EREBP	AFH56408	ethylene response factor 1, partial [Diospyros kaki]	8e-39	2.81	1.78	1.75	2.11	17.22	22.54	19.46	19.74	9.34	1.76e-29
UN20220	AP2-EREBP	XP_002304640	AP2/ERF domain-containing transcription factor [Populus trichocarpa]	2e-10	0	0.78	0.77	0.52	6.32	10.04	8.53	8.3	16.06	3.35e-06
UN29979	AP2-EREBP	XP_003540897	PREDICTED: ethylene-responsive transcription factor ERF053-like [Glycine max]	2e-25	0.65	0.59	0	0.41	14.61	7.56	13.4	11.86	28.69	2.05e-07
UN37987	AP2-EREBP	XP_002511623	Transcriptional factor TINY, putative [Ricinus communis]	1e-08	10.2	10.82	12.2	11.07	39.66	27.85	40.94	36.15	3.26	1.25e-08
UN40582	AP2-EREBP	AFJ14638	dehydration-responsive element-binding protein (DREB6), partial [Malus x domestica]	1e-15	2.15	1.11	1.09	1.45	18.83	23.38	21.03	21.08	14.54	7.46e-20
UN41032	AP2-EREBP	AET99100	dehydration-responsive element-binding protein DREB3 [Solanum tuberosum]	3e-36	15.27	21.5	23.16	19.98	55.04	65.71	64.32	61.69	3.09	6.62e-11
UN41033	AP2-EREBP	AET99100	dehydration-responsive element-binding protein DREB3 [Solanum tuberosum]	3e-36	15.91	21.89	24.07	20.62	53.95	65.12	64.27	61.11	2.96	2.3e-10
UN47838	AP2-EREBP	ADJ67431	ethylene response factor 2 [Actinidia deliciosa]	2e-29	7.11	9.31	9.36	8.59	27.65	27.97	32.28	29.3	3.41	1.39e-11
UN51693	AP2-EREBP	XP_002277621	PREDICTED: ethylene-responsive transcription factor ERF017 [Vitis vinifera]	3e-28	0	0	0.43	0.14	19.48	21.95	27.86	23.1	161.14	6.08e-09
UN51923	AP2-EREBP	XP_003516719	PREDICTED: ethylene-responsive transcription factor ERF061-like [Glycine max]	1e-38	1.21	1.09	0.61	0.97	9.75	10.58	8.72	9.68	9.98	4.34e-14
UN56613	AP2-EREBP	ABO93604	DREBa [Chrysanthemum x morifolium]	6e-105	11.79	11.72	8.07	10.53	24.39	25.05	39.86	29.77	2.83	3.19e-08
UN58421	AP2-EREBP	AEM63544	dehydration-responsive element-binding protein DREB2 [Solanum tuberosum]	7e-34	13.03	12.79	9.37	11.73	88.21	92.42	93.48	91.37	7.79	3.32e-55
UN60704	AP2-EREBP	ADE41121	AP2 domain class transcription factor [Malus x domestica]	1e-19	4.17	1.08	0.26	1.84	19.1	15.74	16.53	17.12	9.32	0.000181542
UN63200	AP2-EREBP	AAG43549	Avr9/Cf-9 rapidly elicited protein 111B [Nicotiana tabacum]	4e-55	4.63	0.49	0.6	1.91	48.19	54.7	72.05	58.31	30.58	3.68e-10
UN63201	AP2-EREBP	AAG43549	Avr9/Cf-9 rapidly elicited protein 111B [Nicotiana tabacum]	3e-55	4.48	0.51	0.5	1.83	48.57	55.28	72.24	58.7	32.07	1.78e-10
UN88870	AP2-EREBP	AFR11379	ERF4 [Populus x canadensis]	7e-21	11.56	5.07	4.08	6.9	41.82	39.9	41.12	40.95	5.93	4.34e-11
UN97268	AP2-EREBP	XP_002327382	AP2/ERF domain-containing transcription factor [Populus trichocarpa]	7e-45	0	0.46	0.23	0.23	10.22	12.71	14.68	12.54	54.51	5.43e-20
UN37907	AP2-EREBP	ADH04266	ERF1 [Nicotiana benthamiana]	5e-22	16.47	15.19	17	16.22	3.59	6.94	6.03	5.52	0.34	1.95e-07
UN42109	AP2-EREBP	XP_002280555	PREDICTED: dehydration-responsive element-binding protein 3-like [Vitis vinifera]	3e-42	9.41	10.14	8.35	9.3	1.41	2.99	3.4	2.6	0.28	0.00172667
UN43537	AP2-EREBP	XP_002517624	DNA binding protein, putative [Ricinus communis]	2e-37	10.37	9.71	8.22	9.43	1.08	1.22	3.48	1.93	0.2	0.00403866
UN53455	AP2-EREBP	XP_003546954	PREDICTED: dehydration-responsive element-binding protein 3-like [Glycine max]	6e-42	24.81	23.53	33.14	27.16	4.3	6.09	7.98	6.12	0.23	1.66e-12
UN53456	AP2-EREBP	XP_002283864	PREDICTED: dehydration-responsive element-binding protein 3-like [Vitis vinifera]	6e-41	15.17	9.47	9.94	11.53	0.7	2.39	1.85	1.65	0.14	6.81e-07
UN57933	AP2-EREBP	XP_002280043	PREDICTED: ethylene-responsive transcription factor ERF025-like [Vitis vinifera]	4e-20	11.04	11.84	11.86	11.58	1.25	2.12	0.88	1.42	0.12	1.55e-10
UN75309	AP2-EREBP	XP_002281709	PREDICTED: AP2/ERF and B3 domain-containing transcription repressor TEM1-like [Vitis vinifera]	3e-115	33	21.5	19.63	24.71	7.21	5.93	6.64	6.59	0.27	9.36e-14
UN08042	ARF	XP_002526369	Auxin response factor, putative [Ricinus communis]	1e-68	16.74	13.26	15.41	15.14	2.21	5.46	4.77	4.15	0.27	1.79e-06
UN38842	ARF	XP_002534044	Auxin response factor, putative [Ricinus communis]	3e-72	7.59	5.53	8.26	7.13	1.9	0.81	1.46	1.39	0.2	7.23e-05
UN41513	ARF	XP_002534044	Auxin response factor, putative [Ricinus communis]	5e-43	6.76	9.39	6.46	7.54	0	0.86	1.33	0.73	0.1	0.0005426
UN88340	ARF	XP_003630611	Auxin response factor [Medicago truncatula]	1e-259	46.11	40.69	44.14	43.65	16.24	17.11	16.33	16.56	0.38	1.24e-21
UN88341	ARF	XP_002519813	Auxin response factor, putative [Ricinus communis]	8e-125	39.03	37.08	39.14	38.42	12.56	13.87	14.34	13.59	0.35	1.81e-15
UN88342	ARF	XP_002519813	Auxin response factor, putative [Ricinus communis]	7e-159	46.01	37.47	41.5	41.66	18.01	18.46	16.33	17.6	0.42	1.76e-11
UN62816	BES1	XP_002273547	PREDICTED: BES1/BZR1 homolog protein 2-like [Vitis vinifera]	1e-38	33.76	31.86	30.76	32.13	13.07	15.31	12	13.46	0.42	1.58e-06
UN03715	bHLH	XP_002532159	DNA binding protein, putative [Ricinus communis]	1e-38	1.67	1.32	1.3	1.43	9.93	12.06	9.27	10.42	7.29	1.28e-10
UN42912	bHLH	XP_003611714	Transcription factor SPATULA [Medicago truncatula]	1e-41	4.42	2.87	3.06	3.45	11.94	15.05	18.63	15.21	4.41	1.17e-14
UN52196	bHLH	ADX86750	inducer of CBF expression 1 protein [Lactuca sativa]	8e-82	5.11	9.1	7.15	7.12	28.17	25.87	23.31	25.78	3.62	2.36e-08
UN56319	bHLH	XP_002264407	PREDICTED: transcription factor bHLH93-like [Vitis vinifera]	2e-65	1.45	3.02	2.71	2.39	16.36	15.35	18.48	16.73	6.99	6.71e-13
UN63330	bHLH	NP_187390	transcription factor bHLH62 [Arabidopsis thaliana]	3e-22	25.29	29.26	23.56	26.04	245.31	206	176.84	209.38	8.04	6.06e-59
UN63331	bHLH	NP_187390	transcription factor bHLH62 [Arabidopsis thaliana]	2e-22	23.59	27.72	21.78	24.36	238.52	205.87	177.58	207.32	8.51	4.38e-55
UN63332	bHLH	NP_187390	transcription factor bHLH62 [Arabidopsis thaliana]	2e-19	23.75	25.37	19.33	22.82	216.19	188.24	154.55	186.33	8.17	9.17e-58
UN73934	bHLH	XP_002284047	PREDICTED: transcription factor UNE12 [Vitis vinifera]	1e-74	34.3	35.43	33.46	34.4	104.19	107.57	102.56	104.77	3.05	1.87e-27
UN77926	bHLH	XP_002276198	PREDICTED: transcription factor PIF3-like [Vitis vinifera]	3e-62	12.26	12.87	13.37	12.83	69.17	73.23	74.39	72.26	5.63	2.03e-63
UN00690	bHLH	XP_002513187	DNA binding protein, putative [Ricinus communis]	2e-40	24.2	24.75	22.28	23.74	7.68	5.47	5.66	6.27	0.26	1.85e-14
UN02239	bHLH	XP_002285475	PREDICTED: transcription factor bHLH74 [Vitis vinifera]	5e-60	11.29	12.61	10.85	11.58	3.87	4.83	4.2	4.3	0.37	1.06e-06
UN02240	bHLH	XP_002264969	PREDICTED: transcription factor bHLH62-like [Vitis vinifera]	5e-36	11.38	11.05	7.86	10.1	1.84	0.7	1.26	1.27	0.13	6.2e-10
UN02241	bHLH	XP_002264969	PREDICTED: transcription factor bHLH62-like [Vitis vinifera]	5e-36	8.23	7.64	6.51	7.46	1.51	0.37	1.33	1.07	0.14	6.7e-06
UN02580	bHLH	NP_177590	transcription factor bHLH135 [Arabidopsis thaliana]	2e-10	29.37	29.08	26.07	28.17	3.95	6.71	6.94	5.87	0.21	9.22e-13
UN02733	bHLH	XP_002284464	PREDICTED: transcription factor bHLH137 [Vitis vinifera]	9e-58	19.24	20.84	22.16	20.75	4.71	8.21	7.19	6.7	0.32	3.15e-11
UN33807	bHLH	XP_002267194	PREDICTED: transcription factor ORG2 [Vitis vinifera]	8e-15	8.6	10.76	15.86	11.74	1.93	1.09	3.96	2.33	0.2	0.00381268
UN38845	bHLH	XP_002520108	transcription regulator, putative [Ricinus communis]	2e-20	13.15	10.49	13.39	12.34	0.75	4.48	3.64	2.96	0.24	0.00188002
UN50739	bHLH	XP_002266775	PREDICTED: transcription factor MYC2-like [Vitis vinifera]	3e-47	71.49	80.51	80.06	77.35	18.83	22.82	17.51	19.72	0.25	1.64e-27
UN58774	bHLH	AEW69789	Hop-interacting protein THI018 [Solanum lycopersicum]	2e-79	38.71	32.25	37.95	36.3	5.2	7.16	7.04	6.47	0.18	6.21e-31
UN61907	bHLH	XP_003527205	PREDICTED: transcription factor bHLH63-like [Glycine max]	2e-57	58.94	46.19	28.31	44.48	2.35	3.06	2.8	2.74	0.06	6.64e-52
UN71008	bHLH	XP_002285475	PREDICTED: transcription factor bHLH74 [Vitis vinifera]	3e-62	8.7	7.87	8	8.19	2.82	3.79	3	3.2	0.39	0.000229828
UN71904	bHLH	ADH04268	MYC1b transcription factor [Nicotiana tabacum]	6e-95	75.09	54.81	55.58	61.83	16.62	25.58	20.44	20.88	0.34	5.06e-15
UN08650	bZIP	XP_002511955	Common plant regulatory factor CPRF-1, putative [Ricinus communis]	3e-34	12.6	12.27	13.94	12.94	155.69	156.54	188.42	166.88	12.9	5.08e-133
UN39177	bZIP	XP_002533547	DNA binding protein, putative [Ricinus communis]	3e-35	0	0.23	0.23	0.15	8.49	11.46	9.44	9.8	63.89	9.12e-16
UN51366	bZIP	AFN84601	abscisic acid responsive elements-binding factor 2 [Eutrema salsugineum]	2e-43	21.23	22.02	25.75	23	111.66	117.92	114.73	114.77	4.99	9.04e-55
UN51367	bZIP	AFN84601	abscisic acid responsive elements-binding factor 2 [Eutrema salsugineum]	1e-38	18.7	18.16	22.32	19.73	94.7	102.12	100.11	98.98	5.02	6.36e-51
UN52403	bZIP	XP_003553595	PREDICTED: protein ABSCISIC ACID-INSENSITIVE 5-like [Glycine max]	9e-68	2.28	1.65	2.43	2.12	10.06	13.07	12.87	12	5.66	2.09e-13
UN57555	bZIP	ACN71235	bZIP transcription factor [Tamarix hispida]	7e-15	1.01	0.92	0	0.64	25.95	20.66	17.9	21.5	33.42	5.13e-11
UN68140	bZIP	XP_002525106	G-box-binding factor, putative [Ricinus communis]	2e-109	26.04	25.91	24.03	25.33	80.41	89.01	92.31	87.24	3.44	1.54e-34
UN70163	bZIP	NP_849777	abscisic acid-insensitive 5-like protein 5 [Arabidopsis thaliana]	5e-60	21.54	23.8	34.15	26.5	749.31	833.93	888.44	823.89	31.09	1.11e-69
UN73580	bZIP	XP_003554746	PREDICTED: common plant regulatory factor 1-like [Glycine max]	1e-41	8.54	8.47	12.27	9.76	182.9	216.65	235.42	211.66	21.69	2.51e-70
UN76178	bZIP	AAK39132	bZIP transcription factor 6 [Phaseolus vulgaris]	2e-25	7.22	5.75	6.15	6.37	25.39	28.41	32.14	28.65	4.49	1.55e-29
UN76179	bZIP	AAK39132	bZIP transcription factor 6 [Phaseolus vulgaris]	2e-25	7.24	6.02	6.08	6.45	26.09	28.72	32.26	29.02	4.5	1.64e-29
UN76180	bZIP	ABG90380	bZIP transcription factor [Caragana korshinskii]	1e-23	7.94	6.44	7.41	7.26	27.62	31.81	36.12	31.85	4.39	2.58e-29
UN76181	bZIP	ABG90380	bZIP transcription factor [Caragana korshinskii]	1e-23	7.98	6.75	7.36	7.36	28.41	32.2	36.32	32.31	4.39	2.72e-29
UN76182	bZIP	AAK39132	bZIP transcription factor 6 [Phaseolus vulgaris]	2e-25	6.87	5.56	6.1	6.18	24.51	26.22	30.86	27.2	4.4	1.33e-24
UN76183	bZIP	AAK39132	bZIP transcription factor 6 [Phaseolus vulgaris]	2e-25	6.89	5.9	6.01	6.27	25.37	26.56	30.98	27.64	4.41	1.44e-24
UN86606	bZIP	AFA37978	ABA responsive element-binding protein [Solanum torvum]	7e-54	20.04	19.58	24.4	21.34	113.07	113.23	113.44	113.25	5.31	7.15e-53
UN86607	bZIP	NP_973981	abscisic acid-insensitive 5-like protein 5 [Arabidopsis thaliana]	1e-42	17.61	15.56	20.5	17.89	97	101.54	96.1	98.21	5.49	8.81e-55
UN04322	bZIP	XP_002510435	Ocs element-binding factor, putative [Ricinus communis]	4e-32	36.09	38.15	36.11	36.78	18.04	14.06	13.09	15.06	0.41	2.24e-08
UN23172	bZIP	XP_003518809	PREDICTED: ocs element-binding factor 1-like [Glycine max]	3e-28	58.79	72.08	20.42	50.43	0.75	1.27	2.18	1.4	0.03	2.57e-29
UN64908	bZIP	XP_002878189	bZIP transcription factor family protein [Arabidopsis lyrata subsp. lyrata]	2e-48	29.01	22.08	18.53	23.21	2.8	2.8	2.76	2.79	0.12	3.02e-24
UN64909	bZIP	XP_002878189	bZIP transcription factor family protein [Arabidopsis lyrata subsp. lyrata]	2e-48	21.94	17.74	15.04	18.24	6.36	6.68	5.1	6.05	0.33	3.16e-08
UN58159	C2C2-CO-like	NP_001234448	CONSTANS-like protein [Solanum lycopersicum]	4e-89	78.96	81.15	67.61	75.91	192.44	163.2	204.83	186.82	2.46	1.2e-19
UN05354	C2C2-CO-like	XP_002276181	PREDICTED: zinc finger protein CONSTANS-LIKE 16 [Vitis vinifera]	1e-51	237.25	263.41	266.62	255.76	41.22	51.3	42.29	44.94	0.18	5.26e-79
UN06193	C2C2-CO-like	XP_002282578	PREDICTED: zinc finger protein CONSTANS-LIKE 16 [Vitis vinifera]	1e-47	70.99	77.74	71.62	73.45	20.04	15.71	16.4	17.38	0.24	4.82e-29
UN77929	C2C2-CO-like	XP_002277953	PREDICTED: zinc finger protein CONSTANS-LIKE 5-like [Vitis vinifera]	2e-39	31.03	32.56	27.32	30.3	2.24	2.75	2.74	2.58	0.09	1.87e-46
UN04737	C2C2-Dof	AEF13372	Dof-domain transcription factor protein [Platycodon grandiflorus]	6e-47	1.33	1.2	1.57	1.37	32.93	32.2	25.74	30.29	22.16	5.52e-41
UN60645	C2C2-Dof	XP_003524495	PREDICTED: dof zinc finger protein DOF5.4-like [Glycine max]	3e-27	5.61	8.31	7.17	7.03	32.27	38.18	32.01	34.15	4.86	4.52e-18
UN03864	C2C2-Dof	XP_003545993	PREDICTED: dof zinc finger protein DOF1.4-like [Glycine max]	1e-36	20.98	17.43	16.11	18.17	3.49	5	4.85	4.45	0.24	1.44e-11
UN38442	C2C2-Dof	NP_001236850	Dof26 [Glycine max]	2e-20	9.13	6.53	6.75	7.47	1.11	1.26	1.3	1.22	0.16	0.000469781
UN54552	C2C2-Dof	XP_003549682	PREDICTED: dof zinc finger protein DOF3.3 [Glycine max]	4e-37	49.75	46.72	37.46	44.64	12.59	11.77	11.99	12.12	0.27	1.3e-25
UN54553	C2C2-Dof	XP_002514746	zinc finger protein, putative [Ricinus communis]	6e-37	42.87	42.73	34.24	39.95	11.54	10.47	11.31	11.11	0.28	1.13e-23
UN57211	C2C2-Dof	XP_002514746	zinc finger protein, putative [Ricinus communis]	1e-36	24.78	25.08	19.89	23.25	2.74	0.98	2.28	2	0.09	6.44e-16
UN81490	C2C2-Dof	XP_003545993	PREDICTED: dof zinc finger protein DOF1.4-like [Glycine max]	5e-32	15.96	12.13	10.63	12.91	1.06	3	2.79	2.28	0.18	1.33e-06
UN05556	C2C2-GATA	XP_002519177	GATA transcription factor, putative [Ricinus communis]	1e-23	9.13	9.46	14.15	10.91	1.29	3.29	2.13	2.24	0.2	1.23e-07
UN52363	C2C2-GATA	XP_002275498	PREDICTED: GATA transcription factor 16 [Vitis vinifera]	5e-19	6.15	7.78	9.28	7.74	0.6	2.54	2.63	1.92	0.25	0.00174656
UN55673	C2C2-GATA	XP_003624611	GATA transcription factor [Medicago truncatula]	4e-33	25.78	25.21	24.01	25	10.68	10.13	11.2	10.67	0.43	2.43e-06
UN50070	C2C2-YABBY	XP_002285328	PREDICTED: axial regulator YABBY 5 [Vitis vinifera]	3e-41	38.74	32.76	34.91	35.47	10.56	16.25	12.92	13.24	0.37	2.27e-13
UN50071	C2C2-YABBY	XP_002285328	PREDICTED: axial regulator YABBY 5 [Vitis vinifera]	4e-43	35.12	28.92	32.37	32.14	9.69	13.77	12.46	11.97	0.37	2.2e-12
UN03921	C2H2	XP_002510356	nucleic acid binding protein, putative [Ricinus communis]	5e-110	22.79	18.65	17.28	19.57	139.1	154.49	157.95	150.51	7.69	1.07e-94
UN09125	C2H2	XP_002284384	PREDICTED: zinc finger protein ZAT11 [Vitis vinifera]	6e-39	3.03	0.91	1.49	1.81	13.41	14.46	9.49	12.45	6.88	8.98e-06
UN63323	C2H2	XP_002270196	PREDICTED: protein SENSITIVE TO PROTON RHIZOTOXICITY 1 isoform 1 [Vitis vinifera]	1e-101	12.78	12.43	13.93	13.05	31.63	29.76	29.96	30.45	2.33	9.17e-08
UN80139	C2H2	XP_002264302	PREDICTED: zinc finger protein ZAT10-like [Vitis vinifera]	4e-33	13.42	3.77	1.85	6.35	55.07	88.21	64.22	69.17	10.9	8.47e-07
UN44000	C2H2	ADO15286	palmate-like pentafoliata 1 transcription factor [Carica papaya]	6e-40	10.3	10.8	10.24	10.45	3.41	4.43	3.87	3.9	0.37	0.000207523
UN52489	C2H2	XP_003607708	C2H2 zinc finger protein [Medicago truncatula]	4e-68	8.66	6.77	7.68	7.7	2.5	2.32	2.6	2.47	0.32	0.00133841
UN52490	C2H2	XP_003607708	C2H2 zinc finger protein [Medicago truncatula]	4e-68	7.86	6.89	8.25	7.67	2.32	2.36	2.44	2.37	0.31	0.000965388
UN02957	C3H	XP_003525299	PREDICTED: zinc finger CCCH domain-containing protein 20-like [Glycine max]	3e-87	25.79	28.43	36.7	30.31	208.78	218.62	208.37	211.92	6.99	5.28e-41
UN04580	C3H	XP_003529068	PREDICTED: zinc finger CCCH domain-containing protein 20-like isoform 1 [Glycine max]	4e-64	33.29	20.06	10.53	21.29	179.09	193.81	187.21	186.7	8.77	3.35e-23
UN07780	C3H	XP_002277632	PREDICTED: zinc finger CCCH domain-containing protein 66-like isoform 1 [Vitis vinifera]	8e-130	13.24	14.88	19.56	15.89	61.12	62.75	63.19	62.35	3.92	4.15e-19
UN07781	C3H	ADK63415	CCCH type zinc finger protein [Brassica rapa]	6e-78	11.6	13.07	14.75	13.14	42.44	42.26	45.39	43.36	3.3	3.43e-23
UN09084	C3H	XP_002277632	PREDICTED: zinc finger CCCH domain-containing protein 66-like isoform 1 [Vitis vinifera]	1e-129	12.59	13.41	18.11	14.7	55.78	57.52	58.75	57.35	3.9	6.3e-20
UN71530	C3H	XP_002275775	PREDICTED: zinc finger CCCH domain-containing protein 12 [Vitis vinifera]	1e-125	8.18	8.39	9.71	8.76	54.02	42.18	54.11	50.1	5.72	2.59e-42
UN85023	C3H	XP_003525299	PREDICTED: zinc finger CCCH domain-containing protein 20-like [Glycine max]	6e-60	34.06	19.15	10.95	21.39	197.64	204.35	204.71	202.23	9.46	1.85e-22
UN02320	C3H	XP_002278934	PREDICTED: zinc finger CCCH domain-containing protein ZFN-like isoform 1 [Vitis vinifera]	1e-179	27.18	26.9	28.95	27.68	10.75	10.05	10.79	10.53	0.38	6.45e-14
UN02322	C3H	XP_002278934	PREDICTED: zinc finger CCCH domain-containing protein ZFN-like isoform 1 [Vitis vinifera]	6e-187	48.54	50.64	52.98	50.72	15.25	17.61	12.73	15.2	0.3	6.41e-27
UN50439	C3H	XP_003539907	PREDICTED: zinc finger CCCH domain-containing protein 53-like [Glycine max]	5e-141	35.42	29.02	35.01	33.15	8.68	10.12	8.49	9.1	0.27	3.85e-24
UN71510	C3H	XP_002278934	PREDICTED: zinc finger CCCH domain-containing protein ZFN-like isoform 1 [Vitis vinifera]	1e-147	30.92	29.87	32.17	30.99	11.59	10.73	10.89	11.07	0.36	2.23e-14
UN71511	C3H	XP_002278934	PREDICTED: zinc finger CCCH domain-containing protein ZFN-like isoform 1 [Vitis vinifera]	2e-139	29.55	26.59	29.37	28.5	9.82	12.94	12.63	11.8	0.41	1.51e-10
UN71514	C3H	XP_002278934	PREDICTED: zinc finger CCCH domain-containing protein ZFN-like isoform 1 [Vitis vinifera]	6e-180	28.59	28.02	28.84	28.48	10.83	11.05	10.87	10.92	0.38	3.98e-14
UN71517	C3H	XP_002278934	PREDICTED: zinc finger CCCH domain-containing protein ZFN-like isoform 1 [Vitis vinifera]	6e-180	30.21	29.32	30.53	30.02	11.2	11.83	11.68	11.57	0.39	2.18e-14
UN71518	C3H	XP_002278934	PREDICTED: zinc finger CCCH domain-containing protein ZFN-like isoform 1 [Vitis vinifera]	2e-147	27.14	26.16	29.07	27.46	10.98	10.51	10.79	10.76	0.39	4.61e-13
UN71519	C3H	XP_002278934	PREDICTED: zinc finger CCCH domain-containing protein ZFN-like isoform 1 [Vitis vinifera]	2e-147	27.36	26.63	27.77	27.25	9.95	10.43	10.3	10.23	0.38	4.65e-14
UN71520	C3H	XP_002278934	PREDICTED: zinc finger CCCH domain-containing protein ZFN-like isoform 1 [Vitis vinifera]	2e-147	29.02	27.96	29.5	28.83	10.33	11.24	11.13	10.9	0.38	2.5e-14
UN00688	CCAAT	NP_193190	nuclear transcription factor Y subunit B-3 [Arabidopsis thaliana]	2e-52	21.59	17.78	15.65	18.34	73.83	85.36	89.64	82.94	4.52	3.43e-45
UN03646	CCAAT	XP_002278716	PREDICTED: nuclear transcription factor Y subunit B-8-like isoform 1 [Vitis vinifera]	3e-64	3.65	3.63	3.4	3.56	15.78	21.41	18.4	18.53	5.21	4.11e-15
UN58691	CCAAT	CAM12542	YA4 [Antirrhinum majus]	2e-48	11.49	9.56	13.67	11.57	96.97	94.96	100.58	97.5	8.42	1.25e-59
UN79260	CCAAT	AFK49644	nuclear transcription factor Y subunit A2 [Medicago truncatula]	2e-65	7.23	6.45	6.76	6.81	18.78	25.01	27.09	23.63	3.47	9.25e-19
UN79261	CCAAT	XP_002263793	PREDICTED: nuclear transcription factor Y subunit A-10-like [Vitis vinifera]	4e-65	8.21	7.07	7.18	7.49	20.83	27.99	32.02	26.95	3.6	8.35e-17
UN80277	CCAAT	CAB67641	transcription factor NF-Y, CCAAT-binding-like protein [Arabidopsis thaliana]	5e-41	2.76	3.43	1.84	2.68	12.73	11.39	13.84	12.65	4.73	2.44e-06
UN80278	CCAAT	CAB67641	transcription factor NF-Y, CCAAT-binding-like protein [Arabidopsis thaliana]	1e-26	2.29	2.07	1.63	2	11.12	9.83	10.95	10.63	5.33	0.000113847
UN37431	CCAAT	NP_199139	nuclear factor Y, subunit C13 [Arabidopsis thaliana]	2e-33	15.18	15.09	12.8	14.36	0	1.25	1.3	0.85	0.06	7.32e-08
UN45823	CCAAT	NP_190428	nuclear transcription factor Y subunit C-1 [Arabidopsis thaliana]	6e-61	100.61	98.62	82.43	93.89	23.05	27.63	27.8	26.16	0.28	2.3e-31
UN54752	CSD	BAD08139	putative Glycine-rich protein 2 [Oryza sativa Japonica Group]	5e-18	24.58	20.66	17.39	20.88	2.17	3.41	2.5	2.69	0.13	5.56e-23
UN54753	CSD	BAD08139	putative Glycine-rich protein 2 [Oryza sativa Japonica Group]	5e-18	22.99	18.73	16.54	19.42	2.03	3.45	2.38	2.62	0.13	5.31e-21
UN54754	CSD	BAD08139	putative Glycine-rich protein 2 [Oryza sativa Japonica Group]	4e-20	26.13	21.57	18.55	22.08	2.71	3.74	2.53	2.99	0.14	4.01e-23
UN54755	CSD	BAD08139	putative Glycine-rich protein 2 [Oryza sativa Japonica Group]	4e-17	25.6	21.39	17.9	21.63	1.87	3.48	2.7	2.68	0.12	8.8e-24
UN54756	CSD	BAD08139	putative Glycine-rich protein 2 [Oryza sativa Japonica Group]	3e-20	22.59	18.83	16.61	19.34	1.89	3.5	2.26	2.55	0.13	3.92e-21
UN54757	CSD	BAD08139	putative Glycine-rich protein 2 [Oryza sativa Japonica Group]	4e-17	23.99	19.43	17.04	20.15	1.73	3.52	2.58	2.61	0.13	8.33e-22
UN54758	CSD	BAD08139	putative Glycine-rich protein 2 [Oryza sativa Japonica Group]	4e-17	27.19	22.33	19.09	22.87	2.42	3.82	2.73	2.99	0.13	6.76e-24
UN54759	CSD	BAD08139	putative Glycine-rich protein 2 [Oryza sativa Japonica Group]	4e-17	23.6	19.54	17.11	20.08	1.58	3.57	2.46	2.54	0.13	3.21e-19
UN08065	DBP	XP_002273511	PREDICTED: probable protein phosphatase 2C 27 isoform 2 [Vitis vinifera]	9e-162	7.34	6.42	6.62	6.79	32.11	35.22	32.58	33.3	4.9	3.76e-30
UN09133	DBP	XP_002273511	PREDICTED: probable protein phosphatase 2C 27 isoform 2 [Vitis vinifera]	9e-162	7.48	6.34	6.74	6.85	32.16	34.96	32.47	33.2	4.84	5.25e-30
UN65387	DBP	XP_003609506	DNA-binding protein phosphatase 2C [Medicago truncatula]	1e-138	16.28	15.06	18.21	16.52	43.75	44.71	52.82	47.09	2.85	2.47e-18
UN80686	DBP	XP_003522632	PREDICTED: probable protein phosphatase 2C 22-like [Glycine max]	1e-147	7.54	6.61	6.09	6.75	20.24	18.97	21.74	20.32	3.01	2.49e-13
UN08858	G2-like	ABK95245	unknown [Populus trichocarpa]	2e-87	5.33	5.84	4.63	5.27	22.37	26.98	19.86	23.07	4.38	3.67e-21
UN07698	G2-like	NP_194590	phosphate starvation response 1 protein [Arabidopsis thaliana]	3e-68	25.72	26.74	28.24	26.9	5.64	3.93	5.21	4.93	0.18	2.28e-23
UN81516	G2-like	XP_002525443	transcription factor, putative [Ricinus communis]	1e-97	20.05	12.89	20.91	17.95	4.84	5.12	5.18	5.05	0.28	6.57e-11
UN41927	GRAS	NP_001234327	GRAS10 protein [Solanum lycopersicum]	2e-44	3.5	7.12	7.76	6.13	17.86	23.13	19.81	20.27	3.31	0.0007083
UN07956	GRAS	ACQ84011	scarecrow 1 [Lupinus albus]	4e-190	18.32	15.69	17.7	17.24	3.36	6.69	4.59	4.88	0.28	2.51e-11
UN31738	GRAS	XP_002272334	PREDICTED: scarecrow-like transcription factor PAT1-like [Vitis vinifera]	1e-64	7.84	6.44	8.22	7.5	0.69	2.35	2.13	1.72	0.23	0.00138019
UN49087	GRAS	XP_002516708	transcription factor, putative [Ricinus communis]	4e-113	14.66	13.68	10.89	13.08	3.56	3.69	2.59	3.28	0.25	3.82e-10
UN55276	GRAS	XP_002266267	PREDICTED: DELLA protein GAI1-like isoform 1 [Vitis vinifera]	5e-76	31.34	25.51	22.62	26.49	8.2	10	9.4	9.2	0.35	2.36e-10
UN01298	HB	AAL07518	RNA-binding protein precursor [Nicotiana tabacum]	8e-39	37.58	42.14	46.42	42.05	108.2	116.12	109.34	111.22	2.65	1.52e-18
UN01613	HB	AAA63768	homeobox-leucine zipper protein HAHB-4 [Helianthus annuus]	1e-53	21.45	9.88	13.76	15.03	645.55	748.82	783.01	725.79	48.29	6.34e-61
UN05372	HB	AAK84886	homeodomain leucine zipper protein HDZ2 [Phaseolus vulgaris]	1e-64	53.22	68.88	81.2	67.77	266.1	276.48	281.01	274.53	4.05	3.44e-23
UN28921	HB	XP_002285407	PREDICTED: homeobox protein knotted-1-like 3-like [Vitis vinifera]	2e-80	18.26	20.55	27.22	22.01	78.37	87.68	89.51	85.19	3.87	1.04e-14
UN33574	HB	BAL46506	Knotted1-like homeobox protein [Diospyros kaki]	3e-31	13.89	9.51	13.08	12.16	60.57	61.22	54.33	58.71	4.83	1.91e-18
UN41678	HB	ACL27275	homeodomain leucine-zipper 1 [Capsicum annuum]	3e-34	0.5	1.13	2.43	1.35	8.23	7.82	5.32	7.12	5.26	0.00777656
UN46348	HB	ABH03531	class II knotted-like homeobox protein [Prunus persica]	3e-30	13.7	11.45	14.46	13.2	49.26	60.24	51.48	53.66	4.06	4.29e-20
UN47810	HB	XP_002866994	homeobox-leucine zipper protein ATHB-40 [Arabidopsis lyrata subsp. lyrata]	4e-48	2.21	1.27	0.54	1.34	44.18	40.87	53.79	46.28	34.54	3.05e-23
UN50637	HB	ACL27275	homeodomain leucine-zipper 1 [Capsicum annuum]	7e-25	9.45	10.29	9.25	9.66	41.68	38.03	49.06	42.92	4.44	4.08e-21
UN54743	HB	ADH04264	HB1 [Nicotiana benthamiana]	1e-40	11.29	14.1	12.03	12.47	577.88	617.76	728.95	641.53	51.43	3.22e-264
UN54894	HB	AAA63768	homeobox-leucine zipper protein HAHB-4 [Helianthus annuus]	8e-39	0	0.19	0.38	0.19	72.75	60.95	59.72	64.47	339.33	1.23e-108
UN54895	HB	AAA63768	homeobox-leucine zipper protein HAHB-4 [Helianthus annuus]	8e-37	0	0	0.28	0.09	56.48	49.05	44.05	49.86	534.21	6.08e-67
UN64513	HB	AEW69803	Hop-interacting protein THI041 [Solanum lycopersicum]	5e-134	21.88	25.57	20.4	22.62	65.31	55.82	58.21	59.78	2.64	1.18e-15
UN64514	HB	AEW69803	Hop-interacting protein THI041 [Solanum lycopersicum]	4e-134	22.73	25.95	20.56	23.08	69.65	59.3	61.71	63.55	2.75	2.78e-17
UN66191	HB	AAA79778	homeodomain protein [Helianthus annuus]	1e-69	18.76	26.12	36.39	27.09	121.98	112.07	131.35	121.8	4.5	3.88e-18
UN72321	HB	AAD38144	homeobox leucine zipper protein [Prunus armeniaca]	7e-33	2.44	2.58	3.49	2.84	70.19	79.63	79.11	76.31	26.9	1.91e-116
UN84776	HB	XP_002524053	bel1 homeotic protein, putative [Ricinus communis]	1e-99	93.07	91.75	109.06	97.96	420.8	370.13	390.09	393.67	4.02	1.54e-48
UN02834	HB	XP_002278872	PREDICTED: homeobox-leucine zipper protein HAT5-like [Vitis vinifera]	2e-79	145.23	161.34	182.67	163.08	66.4	72.31	70.31	69.67	0.43	6.14e-17
UN15912	HB	XP_002273463	PREDICTED: homeobox-leucine zipper protein ATHB-52 [Vitis vinifera]	5e-41	39.5	34.96	24.84	33.1	7.73	8.61	8.2	8.18	0.25	2.57e-12
UN38849	HB	NP_001234571	homeodomain protein [Solanum lycopersicum]	2e-15	7.8	10.26	9.44	9.17	0.69	1.17	0	0.62	0.07	0.000265092
UN46996	HB	ADL36714	HD domain class transcription factor [Malus x domestica]	4e-12	22.98	19.22	23.01	21.74	2.61	6.87	3.97	4.48	0.21	3.5e-08
UN47376	HB	XP_002520111	homeobox protein, putative [Ricinus communis]	1e-73	35.49	28.85	31.51	31.95	5.56	11.42	8.35	8.44	0.26	2.92e-10
UN52615	HB	BAC22513	homeobox leucine-zipper protein [Zinnia elegans]	5e-73	8.27	8.03	7.89	8.06	1.81	2.39	2.3	2.17	0.27	4.19e-05
UN52616	HB	BAC22513	homeobox leucine-zipper protein [Zinnia elegans]	3e-73	7.86	10.65	8.97	9.16	1.91	3.25	1.92	2.36	0.26	7.24e-05
UN81710	HB	ACA61780	BIPINNATA [Solanum lycopersicum]	7e-152	33.91	33.22	32.74	33.29	11.21	10.76	11.28	11.08	0.33	8.22e-23
UN81712	HB	ACA61780	BIPINNATA [Solanum lycopersicum]	6e-152	34.54	34.04	32.73	33.77	11.32	10.67	11.09	11.03	0.33	6.39e-23
UN47842	HSF	AAM43804	heat stress transcription factor HSFA9 [Helianthus annuus]	7e-36	0	0.46	1.36	0.61	8.92	6.74	13.06	9.57	15.78	0.000655148
UN66570	HSF	XP_002277765	PREDICTED: heat shock factor protein HSF24-like [Vitis vinifera]	4e-75	8.31	7.73	9.43	8.49	29.45	22.61	24.74	25.6	3.02	9.86e-14
UN02142	HSF	XP_002280618	PREDICTED: heat stress transcription factor A-6b [Vitis vinifera]	1e-72	14.03	16.39	10.73	13.72	3.06	2.4	3.31	2.92	0.21	3.32e-08
UN01763	LOB	NP_566175	LOB domain-containing protein 41 [Arabidopsis thaliana]	1e-74	2.76	4.07	2.32	3.05	45.51	35.8	33.3	38.2	12.53	1.98e-23
UN28853	LOB	XP_002283795	PREDICTED: LOB domain-containing protein 41 [Vitis vinifera]	7e-54	1.35	0.81	0	0.72	6.98	5.19	6.52	6.23	8.65	0.00201432
UN00193	MYB	XP_002279033	PREDICTED: transcription factor MYB98 [Vitis vinifera]	2e-18	11.56	11.3	13.9	12.25	29.83	35.52	31.39	32.25	2.63	2.08e-18
UN00194	MYB	XP_002279033	PREDICTED: transcription factor MYB98 [Vitis vinifera]	2e-18	11.3	10.84	14.11	12.08	28.75	33.69	30.42	30.95	2.56	1.43e-13
UN00195	MYB	XP_002279033	PREDICTED: transcription factor MYB98 [Vitis vinifera]	2e-18	11.93	11.56	14.26	12.58	30.71	35.88	31.69	32.76	2.6	2.84e-18
UN00197	MYB	XP_002279033	PREDICTED: transcription factor MYB98 [Vitis vinifera]	2e-18	11.67	11.08	14.48	12.41	29.61	34.01	30.7	31.44	2.53	2.05e-13
UN00199	MYB	XP_003550732	PREDICTED: transcription factor MYB98-like [Glycine max]	3e-23	10.25	9.61	12.05	10.64	29.62	35.25	31.53	32.13	3.02	2.75e-23
UN00201	MYB	XP_003550732	PREDICTED: transcription factor MYB98-like [Glycine max]	3e-23	11.61	11.16	13.28	12.02	34.4	40.81	36.08	37.1	3.09	3.55e-25
UN00202	MYB	XP_003550732	PREDICTED: transcription factor MYB98-like [Glycine max]	3e-23	11.33	10.65	13.51	11.83	33.26	38.86	35.06	35.73	3.02	3.84e-23
UN00203	MYB	XP_003550732	PREDICTED: transcription factor MYB98-like [Glycine max]	3e-23	12.01	11.43	13.66	12.37	35.47	41.33	36.52	37.77	3.05	9.94e-25
UN00204	MYB	XP_002279033	PREDICTED: transcription factor MYB98 [Vitis vinifera]	2e-18	11.15	10.98	14.62	12.25	30.43	35.32	31.04	32.26	2.63	4.5e-12
UN00205	MYB	XP_003550732	PREDICTED: transcription factor MYB98-like [Glycine max]	3e-23	11.72	10.91	13.89	12.17	34.3	39.33	35.47	36.37	2.99	5.61e-23
UN00206	MYB	XP_003550732	PREDICTED: transcription factor MYB98-like [Glycine max]	3e-23	11.58	10.84	12.98	11.8	32.66	39.16	34.18	35.33	2.99	4.61e-23
UN00208	MYB	XP_002279033	PREDICTED: transcription factor MYB98 [Vitis vinifera]	2e-18	11.55	11.25	15.04	12.61	31.42	35.72	31.36	32.83	2.6	6.2e-12
UN00209	MYB	XP_003550732	PREDICTED: transcription factor MYB98-like [Glycine max]	3e-23	11.28	10.31	13.21	11.6	31.45	37.1	33.09	33.88	2.92	8.24e-22
UN00210	MYB	XP_003550732	PREDICTED: transcription factor MYB98-like [Glycine max]	3e-23	12	11.12	13.37	12.16	33.74	39.66	34.58	35.99	2.96	1.32e-22
UN00211	MYB	XP_003550732	PREDICTED: transcription factor MYB98-like [Glycine max]	3e-23	11.7	10.57	13.61	11.96	32.5	37.55	33.47	34.51	2.89	2.39e-21
UN00212	MYB	XP_003550732	PREDICTED: transcription factor MYB98-like [Glycine max]	3e-23	11.17	10.79	13.99	11.98	35.61	41.24	36.27	37.71	3.15	1.26e-19
UN00213	MYB	XP_003550732	PREDICTED: transcription factor MYB98-like [Glycine max]	2e-23	11.61	11.08	14.44	12.38	36.84	41.83	36.76	38.48	3.11	1.6e-19
UN00214	MYB	XP_003550732	PREDICTED: transcription factor MYB98-like [Glycine max]	2e-23	12.33	11.88	14.86	13.02	39.1	44.76	39.21	41.02	3.15	1.78e-24
UN00215	MYB	XP_003550732	PREDICTED: transcription factor MYB98-like [Glycine max]	2e-23	12.87	12.25	15.4	13.51	40.64	45.56	39.87	42.02	3.11	5.72e-24
UN34845	MYB	AEO27498	MYB2 [Chrysanthemum x morifolium]	8e-15	5.97	4.05	1.99	4	21.04	22.2	15.94	19.73	4.93	9.75e-05
UN41792	MYB	CCC14989	Myb transcription factor [Humulus lupulus]	3e-66	1.22	0.66	1.09	0.99	10.24	6.47	9	8.57	8.66	3.91e-09
UN41793	MYB	XP_002279433	PREDICTED: myb-related protein 340 [Vitis vinifera]	9e-67	0.5	0.68	0.89	0.69	9.98	9.51	7.27	8.92	12.93	2.03e-10
UN41794	MYB	XP_002279433	PREDICTED: myb-related protein 340 [Vitis vinifera]	2e-64	0.86	0.78	1.02	0.89	6.44	6.66	5.66	6.25	7.05	4.71e-05
UN41988	MYB	XP_003540869	PREDICTED: transcription factor MYB3-like [Glycine max]	8e-44	4.17	1.78	3.31	3.09	11.08	9.42	12.37	10.96	3.55	8.7e-06
UN45510	MYB	NP_001190018	transcription factor MYB48 [Arabidopsis thaliana]	2e-43	40.14	48.15	55.67	47.99	115.47	141.68	122.33	126.49	2.64	4.25e-12
UN45511	MYB	XP_002284400	PREDICTED: transcription factor MYB59-like [Vitis vinifera]	3e-59	35.8	43.29	49.98	43.02	104.56	125.17	109.45	113.06	2.63	1.21e-11
UN45512	MYB	XP_002284400	PREDICTED: transcription factor MYB59-like [Vitis vinifera]	2e-41	36.66	45.22	50.49	44.12	107.75	129.11	113.48	116.78	2.65	7.05e-12
UN45513	MYB	XP_002284400	PREDICTED: transcription factor MYB59-like [Vitis vinifera]	7e-42	39.19	46.75	52.26	46.07	112.08	134.99	117.44	121.5	2.64	6.81e-13
UN50555	MYB	XP_003535693	PREDICTED: myb-related protein Myb4-like [Glycine max]	7e-59	5.52	2.5	3.92	3.98	11.81	12.33	13.22	12.45	3.13	7.17e-05
UN50738	MYB	NP_194540	myb domain protein 41 [Arabidopsis thaliana]	3e-70	0.68	0.62	0.2	0.5	10.19	9.04	15.97	11.73	23.47	3.23e-18
UN53391	MYB	XP_002264150	PREDICTED: protein ODORANT1 [Vitis vinifera]	1e-77	4.37	2.87	2.29	3.18	15.83	17.06	15.44	16.11	5.07	1.07e-12
UN65197	MYB	AEO27498	MYB2 [Chrysanthemum x morifolium]	2e-130	13.01	12.88	10.07	11.99	40.08	38.41	37.01	38.5	3.21	1.48e-18
UN66555	MYB	XP_003622487	MYB transcription factor MYB146 [Medicago truncatula]	2e-29	7.58	8.38	9.16	8.37	28.2	34.98	30.82	31.33	3.74	5.89e-20
UN66556	MYB	XP_003622487	MYB transcription factor MYB146 [Medicago truncatula]	1e-29	7.95	8.31	9.26	8.51	28.51	32.71	31.71	30.98	3.64	4.67e-16
UN77459	MYB	AAB32591	MybSt1 [Solanum tuberosum]	6e-108	52.72	51.49	47.64	50.62	139.84	128.34	131.63	133.27	2.63	1.06e-23
UN77947	MYB	ACR09746	DIV1A protein [Heptacodium miconioides]	3e-51	12.33	10.28	11.56	11.39	55.95	59.11	56.21	57.09	5.01	1.23e-38
UN77948	MYB	NP_001237103	syringolide-induced protein 1-3-1B [Glycine max]	3e-60	7.92	7.76	7.76	7.81	50.05	54.28	53.32	52.55	6.73	8.8e-43
UN77949	MYB	NP_001237103	syringolide-induced protein 1-3-1B [Glycine max]	3e-60	8.41	8.51	8.36	8.43	52.49	58.93	54.2	55.21	6.55	2.38e-42
UN78193	MYB	ADL36767	MYB domain class transcription factor [Malus x domestica]	5e-75	1.73	1.96	2.95	2.21	43.49	40.78	47.61	43.96	19.86	3.89e-52
UN86398	MYB	ACR09740	DIV1B protein [Heptacodium miconioides]	3e-29	8.35	6.87	6.42	7.21	28.12	32.18	38.83	33.04	4.58	1.25e-21
UN92734	MYB	AAZ20443	MYBR2 [Malus x domestica]	1e-66	6.98	5.11	5.77	5.95	46.07	47.11	42.76	45.31	7.61	1.18e-51
UN92735	MYB	ADL36774	MYBR domain class transcription factor [Malus x domestica]	3e-50	7.3	5.68	6.35	6.44	50.69	49.24	47.18	49.04	7.61	1.59e-48
UN96737	MYB	XP_003550732	PREDICTED: transcription factor MYB98-like [Glycine max]	3e-23	10.61	9.84	12.39	10.95	30.54	35.62	31.85	32.67	2.98	8.07e-23
UN03290	MYB	CAA48413	BPF-1 [Petroselinum crispum]	4e-24	14.95	13.86	15.84	14.88	5.01	6.65	5.15	5.6	0.38	2.23e-08
UN21068	MYB	XP_002528315	r2r3-myb transcription factor, putative [Ricinus communis]	3e-36	6.1	10.14	7.86	8.03	2.68	1.63	1.01	1.77	0.22	7.3e-05
UN41375	MYB	XP_002266235	PREDICTED: dnaJ homolog subfamily C member 1-like [Vitis vinifera]	9e-26	160.01	102.16	104.64	122.27	9.69	31.53	14.84	18.69	0.15	1.78e-07
UN41376	MYB	XP_002266235	PREDICTED: dnaJ homolog subfamily C member 1-like [Vitis vinifera]	4e-26	151.87	99.73	104	118.53	9.34	32.78	15.36	19.16	0.16	4.6e-08
UN50263	MYB	XP_003631660	PREDICTED: dnaJ homolog subfamily C member 2-like [Vitis vinifera]	2e-25	49.74	27.39	33.92	37.02	2.88	12.52	7.88	7.76	0.21	9.76e-05
UN50268	MYB	XP_002269995	PREDICTED: transcription factor MYB12 [Vitis vinifera]	5e-54	15.29	10.59	13.57	13.15	0.97	1.31	0.68	0.99	0.08	9.31e-18
UN50762	MYB	ABK59039	MYB60-like protein [Citrus macrophylla]	2e-81	55.43	38.72	40.03	44.73	4.57	9	14.29	9.29	0.21	5.15e-09
UN57241	MYB	ACR09741	DIV2A protein [Heptacodium miconioides]	1e-69	8.94	13.4	18.21	13.52	2.76	3.36	2.43	2.85	0.21	2.74e-08
UN57242	MYB	ACR09741	DIV2A protein [Heptacodium miconioides]	2e-68	9.45	15.73	18.11	14.43	2.71	2.84	2.02	2.52	0.17	6.95e-10
UN66829	MYB	ABB03913	MYB12 [Arabidopsis thaliana]	2e-16	50.31	46.25	59.73	52.1	7.2	9.36	10.79	9.12	0.17	4.35e-30
UN66830	MYB	ABB03913	MYB12 [Arabidopsis thaliana]	2e-16	56.52	52.1	66.3	58.31	8.5	11.12	12.46	10.69	0.18	1.22e-30
UN71822	MYB	CAD87009	MYB9A protein [Gerbera hybrid cultivar]	3e-78	11.85	16.47	29.21	19.18	1.03	1.75	1.21	1.33	0.07	3.39e-22
UN71824	MYB	CAD87009	MYB9A protein [Gerbera hybrid cultivar]	2e-54	10.6	14.37	25.68	16.88	1.07	0.73	1.13	0.98	0.06	3.77e-17
UN71825	MYB	CAD87009	MYB9A protein [Gerbera hybrid cultivar]	8e-17	6.43	9.29	14.26	9.99	0.62	2.12	0.55	1.1	0.11	0.00019724
UN73054	MYB	NP_001235940	MYB transcription factor MYB127 [Glycine max]	3e-39	40.28	27.49	21.63	29.8	2.33	3.26	2.05	2.55	0.09	1.24e-35
UN75058	MYB	BAK19069	late elongated hypocotyl homolog [Ipomoea nil]	2e-45	334.94	310.28	327.11	324.11	83.82	94.56	84.11	87.5	0.27	8.43e-50
UN75059	MYB	BAK19069	late elongated hypocotyl homolog [Ipomoea nil]	2e-45	337.51	314.33	330.17	327.34	86.82	96.47	86.17	89.82	0.27	1.35e-48
UN75060	MYB	BAK19069	late elongated hypocotyl homolog [Ipomoea nil]	2e-45	336.28	314.16	329.19	326.54	85.86	96.22	87.37	89.82	0.28	2.73e-48
UN80870	MYB	XP_002271980	PREDICTED: transcription factor MYB1R1 isoform 2 [Vitis vinifera]	2e-58	63.36	71.1	85.32	73.26	18.32	21.94	18.81	19.69	0.27	4.26e-27
UN03195	NAC	XP_002284668	PREDICTED: NAC domain-containing protein 72 [Vitis vinifera]	8e-111	15.85	17.44	25.9	19.73	704.18	706.96	753.11	721.42	36.56	2.13e-68
UN37971	NAC	NP_001238078	NAC domain protein [Glycine max]	6e-63	7.25	10.06	10.77	9.36	114.21	99.18	104.74	106.04	11.33	1.31e-47
UN45304	NAC	AAM34777	nam-like protein 14, partial [Petunia x hybrida]	8e-44	12.71	10.58	12.61	11.97	38.99	28	32.15	33.05	2.76	5.44e-09
UN48634	NAC	AAM34767	nam-like protein 4 [Petunia x hybrida]	8e-137	23.55	22.78	26.86	24.4	69.15	59.82	66.03	65	2.66	5.7e-21
UN55313	NAC	ABZ89747	NAC transcription factor NAP [Mikania micrantha]	2e-122	3.38	6.87	2.75	4.33	39.29	19.78	25.88	28.32	6.53	9.92e-05
UN61416	NAC	XP_002512632	NAC domain-containing protein, putative [Ricinus communis]	1e-90	33.34	34.13	36.17	34.55	299.18	229.82	263.52	264.17	7.65	8.51e-84
UN61417	NAC	XP_002512632	NAC domain-containing protein, putative [Ricinus communis]	1e-90	40.77	41.92	42.84	41.84	346.01	267.34	317.88	310.41	7.42	1.3e-84
UN61418	NAC	NP_001238078	NAC domain protein [Glycine max]	2e-74	42.6	48.76	60.63	50.66	380.15	300.38	324.73	335.09	6.61	7.29e-29
UN61419	NAC	NP_001238078	NAC domain protein [Glycine max]	2e-74	54.92	61.78	71.98	62.89	458.23	363.03	414.76	412.01	6.55	1.71e-41
UN66474	NAC	ACT55332	NAC1 [Ipomoea batatas]	1e-89	84.94	79.72	94.02	86.23	386.11	419.91	473.85	426.62	4.95	1.84e-72
UN69938	NAC	XP_003564478	PREDICTED: NAC domain-containing protein 68-like [Brachypodium distachyon]	5e-51	1.86	1.96	1.65	1.82	10.82	8.18	7.4	8.8	4.83	4.33e-05
UN75362	NAC	XP_002284668	PREDICTED: NAC domain-containing protein 72 [Vitis vinifera]	1e-87	2.44	2.21	3.04	2.56	243.17	317.93	330.61	297.24	115.96	2.97e-286
UN80550	NAC	CBI34627	unnamed protein product [Vitis vinifera]	8e-35	16.45	14.54	15.04	15.34	35.3	35.85	33.22	34.79	2.27	3.15e-10
UN80551	NAC	CBI34627	unnamed protein product [Vitis vinifera]	8e-35	16.39	14.59	15.32	15.43	35.25	35.71	33	34.65	2.25	6.93e-10
UN38700	NAC	XP_002531329	transcription factor, putative [Ricinus communis]	5e-63	6	5.63	5.74	5.79	1.8	0.76	2.37	1.64	0.28	0.00483303
UN60294	NAC	XP_002272446	PREDICTED: NAC domain-containing protein 8 [Vitis vinifera]	1e-128	13.28	15.93	14.08	14.43	2.28	5.63	3.31	3.74	0.26	7.4e-08
UN75287	PLATZ	CAL25342	putative zinc-binding protein [Platanus x acerifolia]	3e-77	52.18	53.44	49.7	51.77	287.16	259.46	288.17	278.26	5.37	7.34e-75
UN53359	RWP-RK	XP_002518861	transcription factor, putative [Ricinus communis]	9e-11	3.89	5.28	4.15	4.44	17.59	15.76	14.97	16.11	3.63	2.74e-09
UN80804	RWP-RK	XP_003631380	PREDICTED: LOW QUALITY PROTEIN: protein NLP7-like [Vitis vinifera]	2e-14	1.42	2.7	2.4	2.17	13.27	9.64	11.18	11.36	5.23	1.41e-10
UN80806	RWP-RK	XP_003631380	PREDICTED: LOW QUALITY PROTEIN: protein NLP7-like [Vitis vinifera]	2e-14	1.74	3.01	2.7	2.48	11.83	9.57	10.65	10.68	4.3	7.94e-10
UN80807	RWP-RK	XP_003631380	PREDICTED: LOW QUALITY PROTEIN: protein NLP7-like [Vitis vinifera]	2e-14	1.35	2.57	2.26	2.06	13.24	8.9	10.87	11	5.34	7.41e-11
UN80808	RWP-RK	XP_003631380	PREDICTED: LOW QUALITY PROTEIN: protein NLP7-like [Vitis vinifera]	2e-14	1.68	2.9	2.57	2.38	11.72	8.82	10.3	10.28	4.31	1.19e-09
UN80810	RWP-RK	XP_003631380	PREDICTED: LOW QUALITY PROTEIN: protein NLP7-like [Vitis vinifera]	1e-14	1.87	3.57	3.32	2.92	14.35	11	13.69	13.01	4.46	3.13e-08
UN80811	RWP-RK	XP_003631380	PREDICTED: LOW QUALITY PROTEIN: protein NLP7-like [Vitis vinifera]	1e-14	1.79	3.45	3.19	2.81	14.39	10.01	13.42	12.61	4.49	2.67e-08
UN95839	RWP-RK	XP_002518861	transcription factor, putative [Ricinus communis]	3e-10	4.72	4.81	4.37	4.63	22.85	24.24	24.3	23.8	5.14	1.65e-28
UN95840	RWP-RK	XP_002518861	transcription factor, putative [Ricinus communis]	3e-10	4.66	4.86	4.41	4.64	23.26	24.8	24.87	24.31	5.24	3.18e-29
UN95841	RWP-RK	XP_002518861	transcription factor, putative [Ricinus communis]	3e-11	4.74	5.12	5.12	4.99	27.04	28.61	27.39	27.68	5.54	8.04e-33
UN95842	RWP-RK	XP_002518861	transcription factor, putative [Ricinus communis]	3e-11	4.68	5.17	5.17	5.01	27.5	29.22	28	28.24	5.64	1.57e-33
UN95843	RWP-RK	XP_002518861	transcription factor, putative [Ricinus communis]	5e-18	5.18	5.26	4.88	5.11	23.95	25.16	24.49	24.53	4.8	2.37e-26
UN95844	RWP-RK	XP_002518861	transcription factor, putative [Ricinus communis]	5e-18	5.21	5.59	5.69	5.5	28.39	29.79	27.75	28.64	5.21	1.23e-30
UN75969	RWP-RK	XP_003536463	PREDICTED: protein NLP6-like [Glycine max]	1e-64	13.64	15.66	12.8	14.03	2.54	1.44	2.56	2.18	0.16	7.14e-17
UN89439	RWP-RK	XP_002869745	RWP-RK domain-containing protein [Arabidopsis lyrata subsp. lyrata]	7e-70	50.65	46.42	43.07	46.71	19.03	20.81	19.85	19.9	0.43	9.8e-18
UN89442	RWP-RK	XP_002869745	RWP-RK domain-containing protein [Arabidopsis lyrata subsp. lyrata]	1e-69	52.72	47.71	44.17	48.2	19.05	21.62	20.27	20.31	0.42	1.84e-17
UN89446	RWP-RK	XP_002869745	RWP-RK domain-containing protein [Arabidopsis lyrata subsp. lyrata]	4e-47	55.69	53.19	49.69	52.86	20.4	21.26	22.05	21.24	0.4	1.08e-18
UN89447	RWP-RK	XP_002869745	RWP-RK domain-containing protein [Arabidopsis lyrata subsp. lyrata]	3e-47	57.62	52.71	49.5	53.28	20.7	22.01	22.77	21.83	0.41	1.4e-17
UN89448	RWP-RK	XP_002869745	RWP-RK domain-containing protein [Arabidopsis lyrata subsp. lyrata]	7e-47	58.45	55.41	52.03	55.3	20.81	22.6	23.38	22.26	0.4	3.67e-18
UN89451	RWP-RK	XP_003631380	PREDICTED: LOW QUALITY PROTEIN: protein NLP7-like [Vitis vinifera]	9e-13	34.93	38.5	31.56	35	15.42	14.73	14.88	15.01	0.43	5.56e-12
UN89462	RWP-RK	ABF95666	retrotransposon protein, putative, Ty1-copia subclass, expressed [Oryza sativa Japonica Group]	2e-107	43.2	41.92	38.89	41.34	18.34	18.56	19.4	18.77	0.45	2.64e-15
UN23797	SBP	XP_002275728	PREDICTED: squamosa promoter-binding-like protein 4 [Vitis vinifera]	4e-46	5.97	4.69	3.22	4.63	17.4	18.43	16.4	17.41	3.76	3.56e-08
UN04607	Sigma70-like	XP_002273602	PREDICTED: RNA polymerase sigma factor rpoD-like [Vitis vinifera]	3e-112	27.98	24.64	24.71	25.78	9.23	12.12	11.99	11.11	0.43	1.97e-12
UN09316	Sigma70-like	XP_002264964	PREDICTED: RNA polymerase sigma-B factor-like isoform 2 [Vitis vinifera]	7e-117	10.9	9.77	7.98	9.55	0.84	1.42	0.74	1	0.1	2.87e-22
UN02984	TAZ	XP_002511276	protein binding protein, putative [Ricinus communis]	2e-61	2.57	1.74	1.9	2.07	15.85	15.24	19.25	16.78	8.11	1.51e-17
UN02985	TAZ	XP_002511276	protein binding protein, putative [Ricinus communis]	1e-61	2.19	1.54	1.94	1.89	13.25	11.66	17.68	14.2	7.51	2.85e-13
UN47092	TAZ	XP_003632492	PREDICTED: BTB/POZ and TAZ domain-containing protein 4-like [Vitis vinifera]	6e-94	5.62	7.35	20.29	11.09	1.32	1.92	0.66	1.3	0.12	3.61e-10
UN97404	TAZ	XP_003632492	PREDICTED: BTB/POZ and TAZ domain-containing protein 4-like [Vitis vinifera]	3e-92	14.97	17.02	20.01	17.33	5.63	6.92	6.33	6.29	0.36	4.16e-08
UN62324	TCP	XP_002271949	PREDICTED: transcription factor TCP20-like [Vitis vinifera]	2e-65	9.3	8.26	8.69	8.75	26.17	25.08	20.64	23.96	2.74	1.56e-09
UN61508	TCP	XP_002268058	PREDICTED: transcription factor TCP7-like [Vitis vinifera]	2e-60	56.2	53.41	53.35	54.32	17.13	26.54	23.16	22.28	0.41	3.06e-12
UN68344	TCP	AEB37547	TCP4 [Helianthus exilis]	3e-63	48.54	46.52	47.34	47.47	13.32	19.41	17.4	16.71	0.35	8.93e-20
UN86411	TCP	AEB37539	TCP4 [Helianthus petiolaris]	1e-54	44.66	39.47	44.54	42.89	10.72	18.22	15.94	14.96	0.35	6.7e-12
UN86412	TCP	AEB37539	TCP4 [Helianthus petiolaris]	3e-55	43.62	38.95	42.58	41.72	9.46	17.52	14.56	13.85	0.33	1.48e-10
UN69983	Tify	BAG68657	jasmonate ZIM-domain protein 3 [Nicotiana tabacum]	4e-18	15.55	15.99	17.93	16.49	86.86	80.63	95	87.5	5.31	3.13e-45
UN76762	TUB	XP_003543207	PREDICTED: tubby-like F-box protein 7-like [Glycine max]	3e-145	10.21	10.77	11.48	10.82	33.52	37.12	39.75	36.8	3.4	7.89e-22
UN76763	TUB	XP_003543207	PREDICTED: tubby-like F-box protein 7-like [Glycine max]	3e-145	11.04	11.54	12.25	11.61	36.22	39.91	42.46	39.53	3.4	1.53e-22
UN01804	WRKY	AEO31522	WRKY transcription factor 26-2 [Dimocarpus longan]	7e-28	6.78	6.13	5.16	6.02	14.13	19.21	20.7	18.01	2.99	0.000598173
UN04358	WRKY	XP_003530265	PREDICTED: probable WRKY transcription factor 40-like isoform 1 [Glycine max]	2e-33	1.11	4.14	3.09	2.78	44.41	14.89	37.56	32.29	11.61	5.33e-06
UN47000	WRKY	ACV92012	WRKY transcription factor 10 [(Populus tomentosa x P. bolleana) x P. tomentosa]	4e-55	1.24	1.31	2.94	1.83	11.66	15.04	14.15	13.62	7.44	3.27e-07
UN55045	WRKY	XP_003544908	PREDICTED: probable WRKY transcription factor 33 [Glycine max]	3e-52	2.92	3.48	2.8	3.07	15.55	12.74	10.68	12.99	4.24	3.36e-13
UN61591	WRKY	BAA87069	elicitor-induced DNA-binding protein homolog [Matricaria chamomilla]	3e-102	10.05	8.72	7.16	8.64	36.37	21.41	33.44	30.41	3.52	1.51e-15
UN67121	WRKY	XP_002277882	PREDICTED: probable WRKY transcription factor 23 [Vitis vinifera]	2e-32	5.04	4.55	6.56	5.38	17.46	16.92	18.79	17.72	3.29	3.97e-10
UN83011	WRKY	XP_002263115	PREDICTED: WRKY transcription factor 6-like [Vitis vinifera]	9e-82	1.56	0.85	1.38	1.26	20.1	14.43	17.32	17.28	13.68	3.08e-40
UN88841	WRKY	BAE46417	double WRKY type transfactor [Solanum tuberosum]	5e-137	18.3	13.38	14.34	15.34	84.59	70.28	74.83	76.57	4.99	9.58e-50
UN88844	WRKY	BAI63294	double WRKY type transfactor [Solanum tuberosum]	4e-106	14.69	9.75	11.51	11.98	65.37	52.34	56.2	57.97	4.84	1.32e-31
UN88845	WRKY	BAI63294	double WRKY type transfactor [Solanum tuberosum]	2e-103	14.96	10.3	11.85	12.37	67.13	53.26	57.74	59.38	4.8	5.94e-38
UN88846	WRKY	BAI63294	double WRKY type transfactor [Solanum tuberosum]	2e-103	14.81	10.04	11.91	12.25	66.46	53.15	56.95	58.85	4.8	5.91e-36
UN50347	WRKY	CAB97004	WRKY DNA binding protein [Solanum tuberosum]	1e-44	21.27	18.39	21.55	20.4	8.09	8.79	8.3	8.39	0.41	1.15e-05
UN40537	zf-HD	CAC34447	ZF-HD homeobox protein [Flaveria bidentis]	4e-26	17.49	17.94	17.92	17.78	6.54	6.67	7.19	6.8	0.38	0.000301829
UN60546	zf-HD	XP_002525870	transcription factor, putative [Ricinus communis]	7e-39	11.47	9.23	9.85	10.18	2.33	4.58	2.8	3.24	0.32	1.01e-06
Dehydration-responsive protein kinases
UN32164	PPC:1.1.2; Putative protein kinase/Ser_thr kinase like protein/Putative receptor-like protein kinase	XP_002285386	PREDICTED: probable receptor-like protein kinase At1g80640-like [Vitis vinifera]	1e-104	8	8.21	9.41	8.54	1.89	2.14	1.85	1.96	0.23	5.67e-06
UN39827	PPC:1.1.2; Putative protein kinase/Ser_thr kinase like protein/Putative receptor-like protein kinase	XP_002527325	Serine/threonine-protein kinase PBS1, putative [Ricinus communis]	2e-94	10.65	10.27	10.72	10.55	1.84	2.35	3.84	2.68	0.25	1.06e-05
UN83753	PPC:1.1.3; Putative protein kinase/Putative receptor-like protein kinase	XP_002283628	PREDICTED: proline-rich receptor-like protein kinase PERK10-like [Vitis vinifera]	4e-136	18.66	16.74	17.18	17.53	5.78	6.85	4.96	5.86	0.33	2.49e-10
UN02419	PPC:1.1.5; protein kinase like receptor like protein kinase/putative ser_thr-specific receptor protein/Ser_thr-specific protein kinase like putative	NP_175591	putative leucine-rich repeat protein kinase [Arabidopsis thaliana]	5e-31	13.01	12.37	6.68	10.69	1.11	1.13	1.17	1.14	0.11	4.08e-10
UN66698	PPC:1.10.1; Receptor Like Cytoplasmic Kinase VI	XP_002510997	Nodulation receptor kinase precursor, putative [Ricinus communis]	1e-92	9.05	6.71	8.35	8.04	2.99	3.29	2.78	3.02	0.38	0.000673198
UN81706	PPC:1.10.1; Receptor Like Cytoplasmic Kinase VI	XP_002533520	BRASSINOSTEROID INSENSITIVE 1-associated receptor kinase 1 precursor, putative [Ricinus communis]	4e-129	11.57	10.7	11.88	11.38	1.95	1.96	2.72	2.21	0.19	6.37e-17
UN81707	PPC:1.10.1; Receptor Like Cytoplasmic Kinase VI	XP_002533520	BRASSINOSTEROID INSENSITIVE 1-associated receptor kinase 1 precursor, putative [Ricinus communis]	4e-129	11.34	10.33	11.46	11.04	1.88	1.98	2.52	2.13	0.19	1.36e-16
UN08417	PPC:1.11.1; Legume Lectin Domain Kinase	XP_002518333	kinase, putative [Ricinus communis]	2e-77	7.68	7.64	8.86	8.06	24.19	20.05	18.25	20.83	2.58	2.23e-08
UN66165	PPC:1.11.1; Legume Lectin Domain Kinase	XP_003567178	PREDICTED: L-type lectin-domain containing receptor kinase IX.1-like [Brachypodium distachyon]	1e-28	4.7	6.37	6.68	5.92	20.1	13.98	22.09	18.72	3.16	9.62e-05
UN54511	PPC:1.11.1; Legume Lectin Domain Kinase	XP_002275244	PREDICTED: L-type lectin-domain containing receptor kinase VIII.1 [Vitis vinifera]	3e-122	9.15	9.93	10.49	9.86	2.91	4.13	2.56	3.2	0.32	3.3e-06
UN98061	PPC:1.11.1; Legume Lectin Domain Kinase	XP_002264871	PREDICTED: L-type lectin-domain containing receptor kinase IX.1-like [Vitis vinifera]	6e-38	8.62	11.08	5.3	8.33	0.64	1.1	0.85	0.86	0.1	2.25e-06
UN43586	PPC:1.12.2; Leucine Rich Repeat Kinase II & X	XP_003520149	PREDICTED: protein NSP-INTERACTING KINASE 2-like [Glycine max]	1e-58	13.69	15.94	16.36	15.33	2.3	5.66	2.48	3.48	0.23	7.37e-06
UN67030	PPC:1.12.2; Leucine Rich Repeat Kinase II & X	XP_002278965	PREDICTED: protein NSP-INTERACTING KINASE 1 [Vitis vinifera]	1e-293	18.62	16.07	15.92	16.87	4.71	6.99	5.33	5.68	0.34	6.76e-15
UN91437	PPC:1.12.2; Leucine Rich Repeat Kinase II & X	XP_002519895	BRASSINOSTEROID INSENSITIVE 1-associated receptor kinase 1 precursor, putative [Ricinus communis]	9e-253	30.96	30.08	31.76	30.93	10.88	10.54	10.96	10.79	0.35	1.58e-20
UN91439	PPC:1.12.2; Leucine Rich Repeat Kinase II & X	XP_002519895	BRASSINOSTEROID INSENSITIVE 1-associated receptor kinase 1 precursor, putative [Ricinus communis]	9e-253	31.16	30.21	31.84	31.07	10.91	10.67	10.99	10.86	0.35	1.53e-20
UN91440	PPC:1.12.2; Leucine Rich Repeat Kinase II & X	XP_002519895	BRASSINOSTEROID INSENSITIVE 1-associated receptor kinase 1 precursor, putative [Ricinus communis]	9e-253	31.41	30.33	32.15	31.3	11	10.65	10.97	10.87	0.35	1.03e-20
UN91441	PPC:1.12.2; Leucine Rich Repeat Kinase II & X	XP_002519895	BRASSINOSTEROID INSENSITIVE 1-associated receptor kinase 1 precursor, putative [Ricinus communis]	9e-112	36.86	39.55	37.72	38.04	10.94	10.93	12.63	11.5	0.3	2.28e-18
UN97972	PPC:1.12.2; Leucine Rich Repeat Kinase II & X	XP_002532890	BRASSINOSTEROID INSENSITIVE 1-associated receptor kinase 1 precursor, putative [Ricinus communis]	5e-49	14.02	10.13	12.44	12.2	3.63	0.77	2	2.13	0.17	0.00144303
UN05780	PPC:1.12.3; Leucine Rich Repeat Kinase VII	XP_002275275	PREDICTED: probably inactive leucine-rich repeat receptor-like protein kinase At3g28040-like [Vitis vinifera]	0	23.4	18.38	18.58	20.12	7.01	7.91	7.85	7.59	0.38	1.34e-16
UN21442	PPC:1.12.3; Leucine Rich Repeat Kinase VII	XP_002509644	leucine-rich repeat transmembrane protein kinase, putative [Ricinus communis]	6e-93	6.83	6.38	5.01	6.07	1.37	1.94	1.61	1.64	0.27	0.00117013
UN78031	PPC:1.12.3; Leucine Rich Repeat Kinase VII	XP_002265846	PREDICTED: probably inactive leucine-rich repeat receptor-like protein kinase At3g28040-like [Vitis vinifera]	2e-253	33.02	29.78	29.31	30.7	7.23	8.53	9.34	8.37	0.27	2.73e-26
UN78032	PPC:1.12.3; Leucine Rich Repeat Kinase VII	XP_002265846	PREDICTED: probably inactive leucine-rich repeat receptor-like protein kinase At3g28040-like [Vitis vinifera]	9e-250	31.84	29.33	27.79	29.65	7.05	8.2	9.33	8.19	0.28	3.53e-25
UN09059	PPC:1.12.4; Leucine Rich Repeat Kinase XI & XII	XP_003634589	PREDICTED: receptor-like protein kinase HSL1-like [Vitis vinifera]	0	31.26	31.84	33.45	32.18	144.12	131.32	123.51	132.98	4.13	6.18e-53
UN48246	PPC:1.12.4; Leucine Rich Repeat Kinase XI & XII	XP_003539668	PREDICTED: leucine-rich repeat receptor-like protein kinase TDR-like [Glycine max]	4e-117	10.2	6.56	6.96	7.91	1.91	3.24	2.51	2.55	0.32	0.000205091
UN68064	PPC:1.12.4; Leucine Rich Repeat Kinase XI & XII	XP_002278522	PREDICTED: probable LRR receptor-like serine/threonine-protein kinase At4g08850-like [Vitis vinifera]	1e-155	8.99	8.12	5.7	7.6	1.63	2.61	2.19	2.14	0.28	1.59e-08
UN68281	PPC:1.12.4; Leucine Rich Repeat Kinase XI & XII	XP_002511354	receptor protein kinase, putative [Ricinus communis]	2e-71	16.03	17.05	17.29	16.79	1.38	1.34	1.56	1.43	0.08	4.69e-20
UN96593	PPC:1.12.4; Leucine Rich Repeat Kinase XI & XII	XP_003612538	Kinase-like protein [Medicago truncatula]	5e-112	198.61	191.93	190.76	193.77	80.58	56.39	72.95	69.97	0.36	4.82e-15
UN07378	PPC:1.13.3; Leucine Rich Repeat Kinase III	XP_002279580	PREDICTED: probable leucine-rich repeat receptor-like protein kinase At1g68400-like [Vitis vinifera]	2e-175	20.55	15.89	18.24	18.23	6.36	7.1	6.38	6.61	0.36	2.92e-11
UN46621	PPC:1.13.3; Leucine Rich Repeat Kinase III	XP_002279127	PREDICTED: probable inactive receptor kinase At1g48480-like [Vitis vinifera]	1e-142	22.38	22.53	23.67	22.86	7.21	8.43	8.13	7.92	0.35	6.67e-13
UN48535	PPC:1.13.3; Leucine Rich Repeat Kinase III	XP_002509916	ATP binding protein, putative [Ricinus communis]	9e-56	20.05	22.4	18.12	20.19	7.09	5.42	8.72	7.08	0.35	0.000113864
UN60012	PPC:1.13.3; Leucine Rich Repeat Kinase III	XP_002533837	Nodulation receptor kinase precursor, putative [Ricinus communis]	9e-122	16.67	15.86	15.57	16.03	4.41	6.28	7.5	6.06	0.38	2.22e-07
UN68475	PPC:1.13.3; Leucine Rich Repeat Kinase III	XP_002271560	PREDICTED: probable inactive receptor kinase At4g23740-like [Vitis vinifera]	3e-104	22.98	17.56	16.7	19.08	6	7.39	7.64	7.01	0.37	2e-08
UN86111	PPC:1.13.3; Leucine Rich Repeat Kinase III	XP_003592627	Leucine-rich repeat receptor-like protein kinase [Medicago truncatula]	3e-139	30.45	23.6	22.99	25.68	4.42	6.98	6.3	5.9	0.23	7.44e-24
UN48170	PPC:1.13.5; Leucine Rich Repeat Kinase III	XP_002283167	PREDICTED: probable inactive receptor kinase At5g67200 isoform 1 [Vitis vinifera]	9e-125	14.53	13.91	12.35	13.6	2.15	2.85	2.31	2.44	0.18	4.46e-17
UN57488	PPC:1.13.5; Leucine Rich Repeat Kinase III	XP_003631342	PREDICTED: inactive leucine-rich repeat receptor-like serine/threonine-protein kinase At1g60630-like [Vitis vinifera]	1e-158	17.42	14.44	15.46	15.77	2.05	3.48	2.94	2.82	0.18	6.95e-21
UN72569	PPC:1.13.5; Leucine Rich Repeat Kinase III	XP_002510175	ATP binding protein, putative [Ricinus communis]	6e-70	19.22	13.83	17.96	17	4.18	5.85	4.86	4.96	0.29	1.31e-12
UN72570	PPC:1.13.5; Leucine Rich Repeat Kinase III	XP_002510175	ATP binding protein, putative [Ricinus communis]	5e-70	20.46	14.57	19	18.01	4.48	6.49	5.1	5.36	0.3	2.43e-12
UN26751	PPC:1.14.1; Crinkly 4 Like Kinase	XP_002271281	PREDICTED: serine/threonine-protein kinase-like protein At3g51990 [Vitis vinifera]	3e-60	11.99	10.56	10.65	11.07	3.89	2.03	3.68	3.2	0.29	0.000426097
UN08011	PPC:1.14.2; Receptor Like Cytoplasmic Kinase IX	ABD32822	Protein kinase; U box [Medicago truncatula]	7e-176	12.35	15.55	15.14	14.35	32.08	34.26	35.74	34.03	2.37	4.11e-11
UN43331	PPC:1.14.2; Receptor Like Cytoplasmic Kinase IX	XP_002533954	ATP binding protein, putative [Ricinus communis]	4e-57	3.35	4.03	5.61	4.33	25.66	21.5	21.13	22.76	5.26	1.5e-14
UN69415	PPC:1.15.1; Receptor Like Cytoplasmic Kinase I	XP_003552837	PREDICTED: probable LRR receptor-like serine/threonine-protein kinase MRH1-like [Glycine max]	5e-120	7.84	8.31	7.82	7.99	18.44	20.63	20.51	19.86	2.49	3.63e-10
UN69416	PPC:1.15.1; Receptor Like Cytoplasmic Kinase I	XP_003552837	PREDICTED: probable LRR receptor-like serine/threonine-protein kinase MRH1-like [Glycine max]	5e-120	7.99	8.44	8.1	8.18	19.26	20.57	21.19	20.34	2.49	5.4e-10
UN08753	PPC:1.15.2; Leucine Rich Repeat Kinase VI	XP_002525699	leucine-rich repeat protein, putative [Ricinus communis]	5e-130	15.03	10.13	12.78	12.65	2.97	2.11	2.83	2.64	0.21	4.05e-13
UN69693	PPC:1.2.1; Receptor Like Cytoplasmic Kinase VIII	XP_002281041	PREDICTED: receptor-like serine/threonine-protein kinase ALE2 [Vitis vinifera]	7e-142	51.57	45.03	42.58	46.39	10.51	14.26	13.07	12.61	0.27	1.13e-27
UN71976	PPC:1.2.1; Receptor Like Cytoplasmic Kinase VIII	XP_002282467	PREDICTED: receptor-like serine/threonine-protein kinase NCRK-like [Vitis vinifera]	1e-185	29.98	30.15	26.23	28.79	4.11	4.62	5.89	4.87	0.17	1.11e-41
UN54843	PPC:1.2.2; Receptor Like Cytoplasmic Kinase VII	XP_002531440	Protein kinase APK1A, chloroplast precursor, putative [Ricinus communis]	7e-67	4.11	3.04	2.99	3.38	11.27	9.27	12.15	10.9	3.22	0.000972795
UN72256	PPC:1.2.2; Receptor Like Cytoplasmic Kinase VII	XP_003539745	PREDICTED: probable serine/threonine-protein kinase RLCKVII-like [Glycine max]	2e-153	8.8	10.37	13.95	11.04	70.3	58.19	63.04	63.84	5.78	2.45e-22
UN77536	PPC:1.2.2; Receptor Like Cytoplasmic Kinase VII	XP_003590458	Protein kinase 2A [Medicago truncatula]	9e-140	0.22	0.39	0.19	0.27	29	33.47	28.38	30.28	113.56	8.81e-95
UN79125	PPC:1.2.2; Receptor Like Cytoplasmic Kinase VII	XP_002276042	PREDICTED: serine/threonine-protein kinase PBS1 [Vitis vinifera]	2e-171	20.46	20.67	20.79	20.64	53.71	54.25	60.78	56.25	2.73	1.13e-19
UN79126	PPC:1.2.2; Receptor Like Cytoplasmic Kinase VII	XP_002276042	PREDICTED: serine/threonine-protein kinase PBS1 [Vitis vinifera]	9e-73	7.15	8.61	9.94	8.57	20.38	21.65	25.24	22.42	2.62	1.03e-06
UN89111	PPC:1.2.2; Receptor Like Cytoplasmic Kinase VII	XP_002510681	serine/threonine-protein kinase cx32, putative [Ricinus communis]	4e-149	13.28	27.29	30.87	23.81	131.6	78.94	88.84	99.79	4.19	9.94e-05
UN38391	PPC:1.2.2; Receptor Like Cytoplasmic Kinase VII	XP_003611406	NAK-type protein kinase [Medicago truncatula]	4e-52	10.07	10.93	6.39	9.13	2.24	0.95	1.72	1.64	0.18	1.52e-05
UN20720	PPC:1.3.1; Receptor-like protein kinase	ADK62373	lectin receptor kinase [Triticum aestivum]	7e-19	1.51	0	0.34	0.62	8.83	7.51	9.7	8.68	14.08	0.0044594
UN01709	PPC:1.3.1; Receptor-like protein kinase	NP_190906	concanavalin A-like lectin kinase-like protein [Arabidopsis thaliana]	6e-20	6.5	9.34	8.65	8.16	1.44	2.93	2.15	2.17	0.27	2.9e-07
UN08838	PPC:1.3.1; Receptor-like protein kinase	XP_002277710	PREDICTED: receptor-like protein kinase FERONIA-like [Vitis vinifera]	8e-59	16.76	14.07	12.86	14.56	4.42	3.56	4.71	4.23	0.29	6.09e-11
UN45446	PPC:1.3.1; Receptor-like protein kinase	XP_003540082	PREDICTED: receptor-like protein kinase THESEUS 1-like [Glycine max]	7e-75	10.94	10.12	9.94	10.33	1.93	2.47	1.91	2.1	0.2	7.04e-07
UN59275	PPC:1.3.1; Receptor-like protein kinase	XP_002277584	PREDICTED: receptor-like protein kinase FERONIA-like [Vitis vinifera]	2e-64	11.9	14.55	15.84	14.1	1.02	0	1.79	0.94	0.07	1.23e-05
UN67187	PPC:1.3.1; Receptor-like protein kinase	XP_003552327	PREDICTED: probable LRR receptor-like serine/threonine-protein kinase At1g06840-like isoform 1 [Glycine max]	3e-28	14.29	15.97	15.68	15.31	3.03	2.58	2.66	2.76	0.18	6.29e-10
UN96038	PPC:1.3.1; Receptor-like protein kinase	XP_003633771	PREDICTED: receptor-like protein kinase FERONIA-like [Vitis vinifera]	8e-174	36.72	39.44	36.58	37.58	16.11	8.67	10.66	11.81	0.31	7.11e-11
UN96039	PPC:1.3.1; Receptor-like protein kinase	XP_002277584	PREDICTED: receptor-like protein kinase FERONIA-like [Vitis vinifera]	4e-151	39.71	42.69	39.09	40.5	17.24	9.58	11.09	12.64	0.31	7.41e-11
UN29973	PPC:1.3.2; Leucine Rich Repeat Receptor VIII	XP_002276020	PREDICTED: probable LRR receptor-like serine/threonine-protein kinase At1g06840-like [Vitis vinifera]	5e-89	7.66	7.53	7.8	7.66	2.63	2.23	3.27	2.71	0.35	0.00312489
UN98026	PPC:1.3.2; Leucine Rich Repeat Receptor VIII	XP_003635251	PREDICTED: L-type lectin-domain containing receptor kinase IX.1-like [Vitis vinifera]	2e-41	9.36	6.84	10.78	8.99	2.52	1.64	2.21	2.12	0.24	3.45e-06
UN05043	PPC:1.5.1; Wall Associated Kinase-like Kinase	XP_003577039	PREDICTED: wall-associated receptor kinase 4-like [Brachypodium distachyon]	7e-59	11.87	15.87	14.05	13.93	60.68	46.24	58.54	55.15	3.96	2.18e-18
UN05045	PPC:1.5.1; Wall Associated Kinase-like Kinase	XP_003634286	PREDICTED: wall-associated receptor kinase-like 8-like [Vitis vinifera]	2e-54	11.37	15.66	13.07	13.37	47.09	39.11	44.43	43.54	3.26	1.1e-13
UN31760	PPC:1.5.1; Wall Associated Kinase-like Kinase	XP_003527703	PREDICTED: wall-associated receptor kinase-like 14-like [Glycine max]	3e-87	0.91	0.62	0.61	0.71	6.42	6.78	6.43	6.54	9.17	1.54e-07
UN54083	PPC:1.5.1; Wall Associated Kinase-like Kinase	CAJ26360	clavata-like kinase [Brachypodium sylvaticum]	4e-06	1.26	2.66	1.12	1.68	6.53	6.24	7.54	6.77	4.03	0.00807318
UN59184	PPC:1.5.1; Wall Associated Kinase-like Kinase	XP_002282887	PREDICTED: wall-associated receptor kinase 2-like isoform 3 [Vitis vinifera]	2e-63	6.01	9	8.67	7.89	47.3	26.7	39.98	37.99	4.81	2.68e-13
UN34713	PPC:1.5.1; Wall Associated Kinase-like Kinase	BAD25300	putative wall-associated kinase 4 [Oryza sativa Japonica Group]	1e-50	5.58	6.31	6.19	6.03	1.36	0.77	1.19	1.11	0.18	0.000108171
UN68463	PPC:1.5.1; Wall Associated Kinase-like Kinase	XP_002270048	PREDICTED: F-box protein PP2-B1 [Vitis vinifera]	4e-13	31.46	24.32	26.91	27.56	5.85	8.6	5.21	6.55	0.24	1.05e-18
UN04202	PPC:1.5.2; LRK10 Like Kinase (Type 1)	XP_003532690	PREDICTED: probable serine/threonine-protein kinase At1g18390-like [Glycine max]	3e-144	3.59	4.17	3.33	3.7	17.7	12.65	16.43	15.59	4.22	1.04e-19
UN41167	PPC:1.6.1; Leucine Rich Repeat Kinase IX	XP_002263741	PREDICTED: probable receptor protein kinase TMK1 [Vitis vinifera]	9e-103	8.34	6.28	7.81	7.48	2.03	2.68	2.77	2.49	0.33	0.00177566
UN69768	PPC:1.6.1; Leucine Rich Repeat Kinase IX	XP_003537524	PREDICTED: probable receptor protein kinase TMK1-like [Glycine max]	5e-66	9.32	6.91	7	7.74	2.55	2.37	1.02	1.98	0.26	0.000102316
UN01558	PPC:1.6.2; Plant External Response Like Kinase	BAF79980	receptor-like kinase [Nitella axillaris]	1e-17	4.22	6.91	5.62	5.58	15.89	15.25	17.13	16.09	2.88	1.44e-05
UN38009	PPC:1.6.2; Plant External Response Like Kinase	XP_002525575	serine-threonine protein kinase, plant-type, putative [Ricinus communis]	2e-21	2.25	2.79	2.49	2.51	17.73	12.99	16.55	15.76	6.28	2.56e-11
UN38010	PPC:1.6.2; Plant External Response Like Kinase	NP_001233904	nonclathrin coat protein zeta2-COP [Solanum lycopersicum]	7e-30	3.59	2.43	3.18	3.07	14.52	9.38	10.47	11.46	3.74	2.27e-05
UN38011	PPC:1.6.2; Plant External Response Like Kinase	XP_002525575	serine-threonine protein kinase, plant-type, putative [Ricinus communis]	9e-22	2	1.81	2.49	2.1	15.19	11.92	12.67	13.26	6.31	4.83e-07
UN40227	PPC:1.6.2; Plant External Response Like Kinase	XP_002280107	PREDICTED: inactive protein kinase SELMODRAFT_444075 isoform 2 [Vitis vinifera]	2e-109	11.32	11.56	11.72	11.53	2.85	3.46	3.76	3.36	0.29	3.79e-06
UN05618	PPC:1.6.3; Receptor Like Cytoplasmic Kinase V	NP_001235415	protein kinase family protein [Glycine max]	3e-141	6.29	5.08	6.68	6.02	55.22	58.91	59.54	57.89	9.62	1.56e-77
UN05619	PPC:1.6.3; Receptor Like Cytoplasmic Kinase V	NP_001235415	protein kinase family protein [Glycine max]	3e-137	3.84	3.2	4.28	3.77	75.71	73.62	77.58	75.64	20.05	1.65e-124
UN09078	PPC:1.7.1; S Domain Kinase (Type 1)	XP_003542761	PREDICTED: probable LRR receptor-like serine/threonine-protein kinase At1g56140-like [Glycine max]	5e-137	7.29	9.59	8.68	8.52	32.28	27.29	29.72	29.76	3.49	4.93e-19
UN07147	PPC:1.7.1; S Domain Kinase (Type 1)	XP_002274657	PREDICTED: probable LRR receptor-like serine/threonine-protein kinase At1g53430 [Vitis vinifera]	1e-82	18.14	17.01	23.7	19.62	7.32	4.53	7.46	6.44	0.33	5.29e-07
UN85827	PPC:1.7.1; S Domain Kinase (Type 1)	XP_002264180	PREDICTED: probable LRR receptor-like serine/threonine-protein kinase At1g07650-like [Vitis vinifera]	2e-206	32.78	33.3	44.92	37	13.15	12.77	16.14	14.02	0.38	2.2e-13
UN85828	PPC:1.7.1; S Domain Kinase (Type 1)	XP_002264180	PREDICTED: probable LRR receptor-like serine/threonine-protein kinase At1g07650-like [Vitis vinifera]	2e-228	35.75	36.88	49.98	40.87	14.63	14.13	17.52	15.43	0.38	1.93e-15
UN85829	PPC:1.7.1; S Domain Kinase (Type 1)	XP_002264180	PREDICTED: probable LRR receptor-like serine/threonine-protein kinase At1g07650-like [Vitis vinifera]	1e-117	33.81	33.9	45.91	37.87	13.22	12.98	16.37	14.19	0.37	8.99e-14
UN85830	PPC:1.7.1; S Domain Kinase (Type 1)	XP_002264180	PREDICTED: probable LRR receptor-like serine/threonine-protein kinase At1g07650-like [Vitis vinifera]	1e-226	36.13	36.91	50.15	41.06	14.53	14.1	17.5	15.38	0.37	1.47e-15
UN85831	PPC:1.7.1; S Domain Kinase (Type 1)	XP_002264180	PREDICTED: probable LRR receptor-like serine/threonine-protein kinase At1g07650-like [Vitis vinifera]	8e-206	35.11	36.13	49.56	40.27	13.94	14.06	17.06	15.02	0.37	1e-15
UN85832	PPC:1.7.1; S Domain Kinase (Type 1)	XP_002264180	PREDICTED: probable LRR receptor-like serine/threonine-protein kinase At1g07650-like [Vitis vinifera]	1e-117	33.14	33.11	45.43	37.23	12.51	12.9	15.89	13.77	0.37	5.61e-15
UN85833	PPC:1.7.1; S Domain Kinase (Type 1)	XP_002264180	PREDICTED: probable LRR receptor-like serine/threonine-protein kinase At1g07650-like [Vitis vinifera]	8e-206	35.49	36.16	49.73	40.46	13.84	14.03	17.03	14.97	0.37	4.99e-16
UN85834	PPC:1.7.1; S Domain Kinase (Type 1)	XP_002264180	PREDICTED: probable LRR receptor-like serine/threonine-protein kinase At1g07650-like [Vitis vinifera]	1e-117	29.09	32.46	41.15	34.23	11.91	13.3	14.53	13.25	0.39	1.96e-14
UN85835	PPC:1.7.1; S Domain Kinase (Type 1)	XP_002264180	PREDICTED: probable LRR receptor-like serine/threonine-protein kinase At1g07650-like [Vitis vinifera]	1e-117	35.12	36.09	49.5	40.24	13.92	13.93	16.95	14.93	0.37	1.43e-15
UN85836	PPC:1.7.1; S Domain Kinase (Type 1)	XP_002264249	PREDICTED: probable LRR receptor-like serine/threonine-protein kinase At1g07650-like [Vitis vinifera]	2e-249	30.95	34.48	43.43	36.29	12.77	13.9	15.36	14.01	0.39	1.17e-14
UN85837	PPC:1.7.1; S Domain Kinase (Type 1)	XP_002264180	PREDICTED: probable LRR receptor-like serine/threonine-protein kinase At1g07650-like [Vitis vinifera]	9e-118	30.24	33.32	42.47	35.34	12.02	13.77	14.9	13.56	0.38	9.36e-15
UN85838	PPC:1.7.1; S Domain Kinase (Type 1)	XP_002264180	PREDICTED: probable LRR receptor-like serine/threonine-protein kinase At1g07650-like [Vitis vinifera]	2e-206	33.11	33.33	45.07	37.17	13.06	12.73	16.11	13.97	0.38	1.77e-13
UN85839	PPC:1.7.1; S Domain Kinase (Type 1)	XP_002264642	PREDICTED: probable leucine-rich repeat receptor-like serine/threonine-protein kinase At3g14840-like [Vitis vinifera]	1e-297	30.68	34.17	43.1	35.98	12.83	13.8	15.27	13.97	0.39	2.21e-14
UN85840	PPC:1.7.1; S Domain Kinase (Type 1)	XP_002264249	PREDICTED: probable LRR receptor-like serine/threonine-protein kinase At1g07650-like [Vitis vinifera]	1e-224	32.21	35.45	44.89	37.52	12.91	14.41	15.78	14.37	0.38	5.61e-15
UN85841	PPC:1.7.1; S Domain Kinase (Type 1)	XP_002264180	PREDICTED: probable LRR receptor-like serine/threonine-protein kinase At1g07650-like [Vitis vinifera]	9e-118	30.45	33.48	42.96	35.63	12.37	13.93	15.19	13.83	0.39	3.45e-14
UN85842	PPC:1.7.1; S Domain Kinase (Type 1)	XP_002264642	PREDICTED: probable leucine-rich repeat receptor-like serine/threonine-protein kinase At3g14840-like [Vitis vinifera]	1e-273	31.94	35.13	44.56	37.21	12.97	14.32	15.7	14.33	0.39	1.06e-14
UN85843	PPC:1.7.1; S Domain Kinase (Type 1)	XP_002264180	PREDICTED: probable LRR receptor-like serine/threonine-protein kinase At1g07650-like [Vitis vinifera]	7e-118	40.03	39.85	55.32	45.07	14.72	15.64	18.57	16.31	0.36	8.61e-16
UN85846	PPC:1.7.1; S Domain Kinase (Type 1)	XP_002264180	PREDICTED: probable LRR receptor-like serine/threonine-protein kinase At1g07650-like [Vitis vinifera]	7e-118	41.02	41.37	57.41	46.6	15.68	16.16	19.9	17.25	0.37	6.98e-15
UN85847	PPC:1.7.1; S Domain Kinase (Type 1)	XP_002264180	PREDICTED: probable LRR receptor-like serine/threonine-protein kinase At1g07650-like [Vitis vinifera]	2e-206	42.96	42.86	58.95	48.26	15.98	16.54	19.86	17.46	0.36	5.29e-16
UN85849	PPC:1.7.1; S Domain Kinase (Type 1)	XP_002264180	PREDICTED: probable LRR receptor-like serine/threonine-protein kinase At1g07650-like [Vitis vinifera]	9e-206	32.16	32.58	44.48	36.41	12.5	12.69	15.7	13.63	0.37	1.18e-14
UN85850	PPC:1.7.1; S Domain Kinase (Type 1)	XP_002264180	PREDICTED: probable LRR receptor-like serine/threonine-protein kinase At1g07650-like [Vitis vinifera]	7e-118	40.25	40.69	57.27	46.07	14.97	16.23	19.4	16.87	0.37	5.63e-15
UN85851	PPC:1.7.1; S Domain Kinase (Type 1)	XP_002264180	PREDICTED: probable LRR receptor-like serine/threonine-protein kinase At1g07650-like [Vitis vinifera]	3e-212	44.13	44.56	61.29	49.99	17.04	17.13	21.3	18.49	0.37	6.26e-15
UN85853	PPC:1.7.1; S Domain Kinase (Type 1)	XP_002264180	PREDICTED: probable LRR receptor-like serine/threonine-protein kinase At1g07650-like [Vitis vinifera]	5e-206	43.39	43.92	61.22	49.51	16.33	17.22	20.8	18.12	0.37	3.46e-15
UN85860	PPC:1.7.1; S Domain Kinase (Type 1)	XP_002264180	PREDICTED: probable LRR receptor-like serine/threonine-protein kinase At1g07650-like [Vitis vinifera]	9e-206	32.49	32.6	44.62	36.57	12.41	12.66	15.67	13.58	0.37	1.17e-14
UN85867	PPC:1.7.1; S Domain Kinase (Type 1)	XP_002264180	PREDICTED: probable LRR receptor-like serine/threonine-protein kinase At1g07650-like [Vitis vinifera]	4e-78	35	35.18	46.75	38.98	12.51	16.4	17.05	15.32	0.39	6.22e-12
UN85871	PPC:1.7.1; S Domain Kinase (Type 1)	XP_002264180	PREDICTED: probable LRR receptor-like serine/threonine-protein kinase At1g07650-like [Vitis vinifera]	1e-117	32.65	33.1	44.6	36.78	13.09	12.57	15.98	13.88	0.38	3.12e-13
UN85872	PPC:1.7.1; S Domain Kinase (Type 1)	XP_002264180	PREDICTED: probable LRR receptor-like serine/threonine-protein kinase At1g07650-like [Vitis vinifera]	1e-115	39.33	39.65	51.96	43.65	14.37	17.89	19	17.09	0.39	2.16e-12
UN85881	PPC:1.7.1; S Domain Kinase (Type 1)	XP_002264180	PREDICTED: probable LRR receptor-like serine/threonine-protein kinase At1g07650-like [Vitis vinifera]	1e-117	33.92	34.96	47.71	38.86	13.79	13.57	16.7	14.69	0.38	2.38e-15
UN85882	PPC:1.7.1; S Domain Kinase (Type 1)	XP_002264180	PREDICTED: probable LRR receptor-like serine/threonine-protein kinase At1g07650-like [Vitis vinifera]	1e-117	34.28	34.99	47.87	39.05	13.7	13.54	16.67	14.64	0.37	1.2e-15
UN85883	PPC:1.7.1; S Domain Kinase (Type 1)	XP_002264180	PREDICTED: probable LRR receptor-like serine/threonine-protein kinase At1g07650-like [Vitis vinifera]	1e-117	31.99	32.33	44.12	36.15	12.4	12.49	15.52	13.47	0.37	1.14e-14
UN85884	PPC:1.7.1; S Domain Kinase (Type 1)	XP_002264180	PREDICTED: probable LRR receptor-like serine/threonine-protein kinase At1g07650-like [Vitis vinifera]	1e-117	33.63	34.24	47.44	38.44	13.01	13.47	16.21	14.23	0.37	7.34e-16
UN08691	PPC:1.7.2; Domain of Unknown Function 26 (DUF26) Kinase	CAC84552	putative receptor-like serine-threonine protein kinase [Solanum tuberosum]	7e-45	3.29	2.23	2.92	2.81	13.57	7.69	11.94	11.07	3.93	4.14e-06
UN08692	PPC:1.7.2; Domain of Unknown Function 26 (DUF26) Kinase	CAC84552	putative receptor-like serine-threonine protein kinase [Solanum tuberosum]	6e-45	3.2	2.63	3.1	2.98	13.3	6.73	10.7	10.24	3.44	0.000141113
UN44516	PPC:1.7.2; Domain of Unknown Function 26 (DUF26) Kinase	XP_002522177	S-locus-specific glycoprotein S6 precursor, putative [Ricinus communis]	5e-35	1.24	3.35	3.07	2.55	9.61	8.17	8.24	8.67	3.4	0.00310413
UN61609	PPC:1.7.2; Domain of Unknown Function 26 (DUF26) Kinase	XP_002265829	PREDICTED: cysteine-rich receptor-like protein kinase 2 [Vitis vinifera]	5e-126	1.05	0.32	1.86	1.08	20.8	17.87	17.49	18.72	17.39	2.87e-12
UN67849	PPC:1.7.2; Domain of Unknown Function 26 (DUF26) Kinase	XP_002265910	PREDICTED: cysteine-rich receptor-like protein kinase 2 [Vitis vinifera]	4e-63	1.62	2.01	1.98	1.87	28.96	26.12	27.02	27.37	14.63	7.35e-36
UN67851	PPC:1.7.2; Domain of Unknown Function 26 (DUF26) Kinase	XP_002265910	PREDICTED: cysteine-rich receptor-like protein kinase 2 [Vitis vinifera]	7e-62	6.44	3.67	5.08	5.06	22.73	18.14	18.76	19.88	3.93	1.8e-10
UN85255	PPC:1.7.2; Domain of Unknown Function 26 (DUF26) Kinase	XP_002278538	PREDICTED: G-type lectin S-receptor-like serine/threonine-protein kinase B120 [Vitis vinifera]	5e-147	1.16	1.83	1.93	1.64	11.1	10.27	11.49	10.95	6.68	7.05e-15
UN75948	PPC:1.7.2; Domain of Unknown Function 26 (DUF26) Kinase	XP_002522177	S-locus-specific glycoprotein S6 precursor, putative [Ricinus communis]	8e-30	8.87	9.52	11.81	10.07	2.16	0.92	1.9	1.66	0.16	0.00112165
UN64846	PPC:1.8.1; Leucine Rich Repeat Kinase I	ACO25566	protein kinase-coding resistance protein [Nicotiana repanda]	2e-37	8.46	9.31	7.78	8.52	18.98	20.07	20.89	19.98	2.35	6.37e-07
UN71473	PPC:1.8.1; Leucine Rich Repeat Kinase I	XP_002263029	PREDICTED: G-type lectin S-receptor-like serine/threonine-protein kinase At1g11330-like [Vitis vinifera]	1e-12	4.23	3.68	3.89	3.93	8.67	10.09	12.44	10.4	2.64	2.28e-05
UN07978	PPC:1.8.1; Leucine Rich Repeat Kinase I	XP_003529744	PREDICTED: putative leucine-rich repeat receptor-like protein kinase At2g19210-like [Glycine max]	3e-75	32.47	42.54	31.58	35.53	6.03	1.51	2.65	3.4	0.1	1.75e-08
UN08967	PPC:1.8.1; Leucine Rich Repeat Kinase I	XP_003529744	PREDICTED: putative leucine-rich repeat receptor-like protein kinase At2g19210-like [Glycine max]	1e-74	27.76	33.82	25.11	28.9	7.21	3.13	4.57	4.97	0.17	1.93e-09
UN72192	PPC:1.8.1; Leucine Rich Repeat Kinase I	NP_194728	Leucine-rich repeat transmembrane protein kinase protein [Arabidopsis thaliana]	2e-64	7.04	8.91	7.5	7.82	0.68	0.39	0.2	0.42	0.05	2.11e-10
UN72193	PPC:1.8.1; Leucine Rich Repeat Kinase I	NP_194728	Leucine-rich repeat transmembrane protein kinase protein [Arabidopsis thaliana]	4e-46	7	9.22	7.51	7.91	3.12	1.93	1	2.02	0.25	0.00164823
UN72194	PPC:1.8.1; Leucine Rich Repeat Kinase I	NP_194728	Leucine-rich repeat transmembrane protein kinase protein [Arabidopsis thaliana]	4e-37	5.62	7.22	5.78	6.21	0.58	0	0	0.19	0.03	0.00294564
UN72195	PPC:1.8.1; Leucine Rich Repeat Kinase I	NP_194728	Leucine-rich repeat transmembrane protein kinase protein [Arabidopsis thaliana]	1e-36	5.54	7.5	5.73	6.26	0.6	0	0	0.2	0.03	0.00347205
UN93197	PPC:1.8.1; Leucine Rich Repeat Kinase I	XP_003529744	PREDICTED: putative leucine-rich repeat receptor-like protein kinase At2g19210-like [Glycine max]	2e-31	22.19	33.9	22.51	26.2	5.14	1.75	2.26	3.05	0.12	2.49e-06
UN93198	PPC:1.8.1; Leucine Rich Repeat Kinase I	XP_003545950	PREDICTED: probable LRR receptor-like protein kinase At1g51890-like [Glycine max]	4e-26	20.68	23	19.76	21.15	6.7	2.63	4.53	4.62	0.22	3.02e-05
UN03595	PPC:1.9.2; S Domain Kinase (Type 2)	BAD01677	putative protein kinase Xa21 [Oryza sativa Japonica Group]	1e-34	11.88	9.91	12.58	11.46	31.54	35.88	28.32	31.91	2.79	3.09e-09
UN60690	PPC:1.9.2; S Domain Kinase (Type 2)	XP_002515510	s-receptor kinase, putative [Ricinus communis]	4e-108	8.31	7.61	6.47	7.46	53.23	50.8	59.93	54.65	7.32	1.21e-58
UN61546	PPC:1.9.2; S Domain Kinase (Type 2)	XP_002275726	PREDICTED: G-type lectin S-receptor-like serine/threonine-protein kinase At5g24080 [Vitis vinifera]	2e-180	0.49	0.45	0.33	0.42	20.36	20.77	24.01	21.71	51.29	9.36e-62
UN02956	PPC:1.9.3; Putative receptor like protein kinase	XP_002265151	PREDICTED: probable inactive leucine-rich repeat receptor-like protein kinase At1g66830-like [Vitis vinifera]	2e-174	14.72	13.51	17.42	15.22	6.65	6.41	4.1	5.72	0.38	1.88e-07
UN04372	PPC:1.9.3; Putative receptor like protein kinase	XP_002524923	LIM domain kinase, putative [Ricinus communis]	4e-156	15.4	15.81	16.05	15.75	4.96	7.05	7.23	6.41	0.41	1.01e-09
UN36328	PPC:1.9.5; Putative LRR receptor-like protein kinase/Receptor protein kinase like protein	XP_002509547	leucine-rich repeat protein, putative [Ricinus communis]	7e-59	10.53	13.19	16.14	13.29	1.16	1.58	1.84	1.53	0.11	1.83e-12
UN43069	PPC:1.Other; Other Protein Kinase	ABE88115	Protein kinase [Medicago truncatula]	6e-20	2.9	2.33	2.58	2.6	6.27	5.87	11.03	7.72	2.97	0.00473157
UN43070	PPC:1.Other; Other Protein Kinase	ABE88115	Protein kinase [Medicago truncatula]	8e-17	2.12	2.23	2.51	2.29	5.83	5.83	11.46	7.71	3.37	0.00345486
UN23005	PPC:1.Other; Other Protein Kinase	XP_002264039	PREDICTED: probable LRR receptor-like serine/threonine-protein kinase At4g20940-like isoform 1 [Vitis vinifera]	3e-154	16.14	13.87	16.74	15.58	2.8	2.11	3.55	2.82	0.18	1.87e-14
UN27060	PPC:1.Other; Other Protein Kinase	XP_002270284	PREDICTED: probable inactive receptor kinase At5g10020-like [Vitis vinifera]	1e-107	11.02	8.97	8.97	9.65	1.96	2.13	1.88	1.99	0.21	3.6e-08
UN27061	PPC:1.Other; Other Protein Kinase	XP_002270284	PREDICTED: probable inactive receptor kinase At5g10020-like [Vitis vinifera]	2e-52	9.18	6.22	6.66	7.35	1.82	1.72	1.43	1.66	0.23	2.14e-05
UN42802	PPC:1.Other; Other Protein Kinase	XP_002512819	serine/threonine protein kinase, putative [Ricinus communis]	1e-81	9.7	8.59	7.21	8.5	1.16	1.96	2.2	1.77	0.21	9.21e-07
UN44676	PPC:1.Other; Other Protein Kinase	XP_002277767	PREDICTED: G-type lectin S-receptor-like serine/threonine-protein kinase SD3-1-like [Vitis vinifera]	8e-51	7.75	5.73	7.3	6.93	1.6	1.94	1.81	1.78	0.26	0.000337101
UN58145	PPC:2.1.2; Ankyrin Repeat Domain Kinase	XP_002266329	PREDICTED: dual specificity protein kinase pyk1 isoform 1 [Vitis vinifera]	2e-200	40.13	44.05	44.51	42.9	103.03	102.04	106.66	103.91	2.42	7.78e-20
UN79431	PPC:2.1.3; CTR1/EDR1 Kinase	XP_002519231	map3k delta-1 protein kinase, putative [Ricinus communis]	3e-245	44.29	45.41	41.64	43.78	20.64	20.48	20.61	20.58	0.47	8.28e-14
UN86950	PPC:2.1.3; CTR1/EDR1 Kinase	AAP86285	CTR1-like kinase kinase kinase [Brassica juncea]	6e-132	15.95	14.88	13.2	14.68	4.79	3.1	3.61	3.83	0.26	4.36e-14
UN86951	PPC:2.1.3; CTR1/EDR1 Kinase	ABE80154	Protein kinase [Medicago truncatula]	1e-144	18.13	17.39	15.42	16.98	3.4	2.51	3.2	3.04	0.18	1.4e-35
UN86955	PPC:2.1.3; CTR1/EDR1 Kinase	ABE80154	Protein kinase [Medicago truncatula]	3e-145	21.13	21.22	18.76	20.37	3.96	3.68	3.38	3.67	0.18	1.01e-22
UN05830	PPC:2.1.4; GmPK6/AtMRK1 Family	XP_002526218	serine/threonine protein kinase, putative [Ricinus communis]	6e-127	6.6	6.08	5.76	6.15	15.19	17.18	16.4	16.26	2.64	1.61e-16
UN05831	PPC:2.1.4; GmPK6/AtMRK1 Family	XP_002526218	serine/threonine protein kinase, putative [Ricinus communis]	6e-127	6.69	5.87	6.08	6.21	15.26	17.58	16.75	16.53	2.66	1.26e-16
UN05832	PPC:2.1.4; GmPK6/AtMRK1 Family	XP_002526218	serine/threonine protein kinase, putative [Ricinus communis]	6e-127	6.51	5.71	5.85	6.02	14.72	16.71	16.19	15.87	2.64	4.29e-16
UN05834	PPC:2.1.4; GmPK6/AtMRK1 Family	XP_002526218	serine/threonine protein kinase, putative [Ricinus communis]	5e-127	6.66	6.24	5.98	6.29	15.3	17.34	16.63	16.42	2.61	5.99e-16
UN07787	PPC:2.1.4; GmPK6/AtMRK1 Family	XP_002526218	serine/threonine protein kinase, putative [Ricinus communis]	6e-127	6.69	6.12	5.8	6.2	15.51	17.56	16.77	16.61	2.68	4.52e-17
UN07788	PPC:2.1.4; GmPK6/AtMRK1 Family	XP_002526218	serine/threonine protein kinase, putative [Ricinus communis]	6e-127	6.71	6.21	5.64	6.19	15.23	17.54	16.79	16.52	2.67	7.27e-17
UN18155	PPC:2.1.4; GmPK6/AtMRK1 Family	XP_002526218	serine/threonine protein kinase, putative [Ricinus communis]	2e-25	2.33	3.16	2.59	2.69	15.31	14.46	7.97	12.58	4.67	0.00102792
UN87564	PPC:2.1.4; GmPK6/AtMRK1 Family	CAC09580	protein kinase (PK) [Fagus sylvatica]	8e-175	15.64	16.34	17.66	16.55	72.3	62.03	55.47	63.27	3.82	2.92e-31
UN87567	PPC:2.1.4; GmPK6/AtMRK1 Family	XP_002509466	protein-tyrosine kinase, putative [Ricinus communis]	6e-140	14.45	13.97	16.69	15.04	60.91	55.78	46.64	54.44	3.62	1.16e-26
UN90973	PPC:2.1.4; GmPK6/AtMRK1 Family	XP_002526218	serine/threonine protein kinase, putative [Ricinus communis]	7e-127	4.16	5.16	3.91	4.41	14.59	17.39	19.52	17.17	3.89	5.11e-20
UN90974	PPC:2.1.4; GmPK6/AtMRK1 Family	XP_002526218	serine/threonine protein kinase, putative [Ricinus communis]	2e-127	4.45	5.54	4.55	4.85	14.62	18.47	20.32	17.8	3.67	1.21e-18
UN90975	PPC:2.1.4; GmPK6/AtMRK1 Family	XP_002526218	serine/threonine protein kinase, putative [Ricinus communis]	2e-127	4.39	5.49	4.42	4.77	14.44	18.7	20.49	17.88	3.75	4.47e-19
UN52731	PPC:2.2.1; Unknown Function Kinase	XP_002517656	protein kinase, putative [Ricinus communis]	6e-79	5.2	4.52	5.13	4.95	16.65	13.68	11.84	14.06	2.84	3.45e-06
UN52732	PPC:2.2.1; Unknown Function Kinase	XP_002517656	protein kinase, putative [Ricinus communis]	5e-79	5.67	4.76	5.39	5.27	17.51	15.05	12.8	15.12	2.87	2.37e-06
UN71585	PPC:2.2.1; Unknown Function Kinase	XP_002517656	protein kinase, putative [Ricinus communis]	5e-140	4.96	4.28	5.12	4.79	15.37	17.74	14.01	15.71	3.28	1.71e-11
UN60842	PPC:3.1.1; Casein Kinase I Family	XP_002277906	PREDICTED: chlorophyll a-b binding protein, chloroplastic [Vitis vinifera]	4e-129	1492.27	1651.82	1610.99	1585.03	544.72	651.91	708.74	635.12	0.4	2.71e-24
UN60843	PPC:3.1.1; Casein Kinase I Family	XP_002277906	PREDICTED: chlorophyll a-b binding protein, chloroplastic [Vitis vinifera]	3e-129	1546.18	1703.92	1674.41	1641.5	565.26	678.82	740.68	661.59	0.4	3.7e-23
UN91959	PPC:4.1.1; MAP3K	ADI52619	mitogen-activated protein kinase kinase kinase [Gossypium hirsutum]	7e-179	17.07	16.47	15.28	16.27	77.82	80.49	83.62	80.64	4.96	2.95e-57
UN91960	PPC:4.1.1; MAP3K	ADI52619	mitogen-activated protein kinase kinase kinase [Gossypium hirsutum]	7e-179	16.67	16.78	15.44	16.3	78.61	80.48	85.1	81.4	4.99	1e-57
UN91962	PPC:4.1.1; MAP3K	XP_002280682	PREDICTED: serine/threonine-protein kinase cst-1-like isoform 1 [Vitis vinifera]	1e-33	13.05	13.92	10.63	12.53	49.7	54.44	48.63	50.92	4.06	2.95e-22
UN03538	PPC:4.1.1; MAP3K	XP_002273138	PREDICTED: serine/threonine-protein kinase STN8, chloroplastic [Vitis vinifera]	2e-96	15.7	16.68	17.24	16.54	4.95	6.15	4.12	5.07	0.31	2.86e-11
UN03539	PPC:4.1.1; MAP3K	XP_002273138	PREDICTED: serine/threonine-protein kinase STN8, chloroplastic [Vitis vinifera]	1e-96	13.81	15.24	16.08	15.04	4.18	5.93	3.37	4.49	0.3	4.65e-09
UN81055	PPC:4.1.2; STE20-PAK Like Protein Kinase	XP_002512772	serine/threonine protein kinase, putative [Ricinus communis]	1e-179	5.76	5.39	5.72	5.62	43.37	45.16	40.74	43.09	7.66	2.38e-67
UN81056	PPC:4.1.2; STE20-PAK Like Protein Kinase	XP_002271299	PREDICTED: STE20/SPS1-related proline-alanine-rich protein kinase-like [Vitis vinifera]	2e-187	5.93	5.42	5.63	5.66	44.28	45.41	41.61	43.77	7.73	2.81e-68
UN61229	PPC:4.1.5.1; WNK like kinase - with no lysine kinase	AAQ83971	mitogen-activated protein kinase [Nicotiana tabacum]	9e-205	18.43	21.63	17.81	19.29	62.79	59.9	62.28	61.66	3.2	2.14e-24
UN75814	PPC:4.1.7; APG1 Like Kinase	XP_002273930	PREDICTED: serine/threonine-protein kinase atg-1 [Vitis vinifera]	6e-97	6.8	7.07	3.92	5.93	17.02	22.2	18.6	19.27	3.25	8.85e-07
UN75816	PPC:4.1.7; APG1 Like Kinase	XP_002273930	PREDICTED: serine/threonine-protein kinase atg-1 [Vitis vinifera]	5e-97	7.32	7.32	3.59	6.08	16.49	21.02	17.29	18.27	3.01	8.76e-05
UN75819	PPC:4.1.7; APG1 Like Kinase	XP_002273930	PREDICTED: serine/threonine-protein kinase atg-1 [Vitis vinifera]	7e-62	5.31	5.86	2.88	4.68	13.18	12.67	12.1	12.65	2.7	0.00144178
UN75820	PPC:4.1.7; APG1 Like Kinase	XP_002273930	PREDICTED: serine/threonine-protein kinase atg-1 [Vitis vinifera]	7e-62	5.33	5.35	3.42	4.7	13.81	12.72	11.38	12.64	2.69	0.000794151
UN01050	PPC:4.2.1; Calcium Dependent Protein Kinase	XP_002510594	calcium-dependent protein kinase, putative [Ricinus communis]	5e-216	12.11	14.81	13.62	13.51	57.61	46.17	48.37	50.72	3.75	2.36e-26
UN62404	PPC:4.2.1; Calcium Dependent Protein Kinase	XP_002510594	calcium-dependent protein kinase, putative [Ricinus communis]	3e-212	11.89	14.9	13.69	13.49	56.28	46.08	47.66	50.01	3.71	1.94e-23
UN78410	PPC:4.2.1; Calcium Dependent Protein Kinase	CAG27839	calcium-dependent protein kinase 8 [Nicotiana plumbaginifolia]	5e-234	1.95	2.49	3.17	2.54	57.12	55.96	52.58	55.22	21.77	1.99e-60
UN78412	PPC:4.2.1; Calcium Dependent Protein Kinase	CAG27839	calcium-dependent protein kinase 8 [Nicotiana plumbaginifolia]	4e-234	2.26	2.86	3.54	2.89	61.82	59.58	56.73	59.38	20.57	1.08e-65
UN00406	PPC:4.2.4; SNF1 Related Protein Kinase (SnRK)	AEN70844	calcineurin B-like protein-interacting protein kinase [Gossypium laxum]	1e-110	4.15	2.7	8.7	5.18	43.27	50.23	56.07	49.86	9.62	6.94e-15
UN00407	PPC:4.2.4; SNF1 Related Protein Kinase (SnRK)	XP_002515434	CBL-interacting serine/threonine-protein kinase, putative [Ricinus communis]	1e-63	4.09	2.59	4.72	3.8	25.04	31.09	30.06	28.73	7.56	7.97e-15
UN00408	PPC:4.2.4; SNF1 Related Protein Kinase (SnRK)	XP_002515434	CBL-interacting serine/threonine-protein kinase, putative [Ricinus communis]	2e-41	7.06	7.51	8.11	7.56	43.61	44.63	56.81	48.35	6.4	8.82e-21
UN33790	PPC:4.2.4; SNF1 Related Protein Kinase (SnRK)	AAO65504	abcisic acid-inducible protein kinanase [Oryza sativa Indica Group]	8e-23	5.11	4.89	8	6	19.86	24.83	23.11	22.6	3.77	5.63e-08
UN53524	PPC:4.2.4; SNF1 Related Protein Kinase (SnRK)	AAO65504	abcisic acid-inducible protein kinanase [Oryza sativa Indica Group]	2e-90	29.47	35.94	38.19	34.53	89.96	84.88	81.03	85.29	2.47	1.16e-12
UN56564	PPC:4.2.4; SNF1 Related Protein Kinase (SnRK)	AEN70844	calcineurin B-like protein-interacting protein kinase [Gossypium laxum]	1e-110	4.15	3.1	9.45	5.57	50.67	56.63	66.74	58.01	10.42	4.99e-16
UN56565	PPC:4.2.4; SNF1 Related Protein Kinase (SnRK)	XP_002515434	CBL-interacting serine/threonine-protein kinase, putative [Ricinus communis]	1e-52	3.68	7.39	7.26	6.11	46.11	38.52	45.44	43.36	7.1	3.51e-13
UN58025	PPC:4.2.4; SNF1 Related Protein Kinase (SnRK)	AFR68941	sucrose non-fermenting 1-related protein kinase 2 family member [Solanum tuberosum]	6e-171	67.66	75.9	76.59	73.38	164.43	163.6	156.03	161.35	2.2	6.66e-17
UN58026	PPC:4.2.4; SNF1 Related Protein Kinase (SnRK)	AFR68941	sucrose non-fermenting 1-related protein kinase 2 family member [Solanum tuberosum]	6e-171	66.23	74.82	74.93	71.99	162.53	160.32	152.27	158.37	2.2	1.93e-16
UN60035	PPC:4.2.4; SNF1 Related Protein Kinase (SnRK)	XP_002533977	CBL-interacting serine/threonine-protein kinase, putative [Ricinus communis]	1e-187	15.28	15.69	19.19	16.72	118.68	123.75	132.55	124.99	7.48	9.86e-69
UN61308	PPC:4.2.4; SNF1 Related Protein Kinase (SnRK)	XP_003550077	PREDICTED: serine/threonine-protein kinase SRK2I-like isoform 1 [Glycine max]	8e-161	3.43	2.57	2.84	2.95	11.05	13.3	13.46	12.6	4.28	1.75e-13
UN62834	PPC:4.2.4; SNF1 Related Protein Kinase (SnRK)	AAC69450	putative serine/threonine protein kinase [Nicotiana tabacum]	3e-155	2.94	6.48	9.43	6.28	412.12	416.53	460.13	429.59	68.37	1.93e-47
UN69215	PPC:4.2.4; SNF1 Related Protein Kinase (SnRK)	ABJ91223	CBL-interacting protein kinase 16 [Populus trichocarpa]	2e-140	5.02	3.95	3.02	4	31.79	27.83	26.15	28.59	7.15	1.72e-33
UN69216	PPC:4.2.4; SNF1 Related Protein Kinase (SnRK)	ABJ91223	CBL-interacting protein kinase 16 [Populus trichocarpa]	2e-140	5.12	4.03	3	4.05	31.52	28.23	26.45	28.73	7.09	1.37e-30
UN69217	PPC:4.2.4; SNF1 Related Protein Kinase (SnRK)	ABJ91223	CBL-interacting protein kinase 16 [Populus trichocarpa]	2e-140	5.61	4.32	3.2	4.38	31.69	27.28	26.28	28.42	6.49	8.01e-26
UN83895	PPC:4.2.4; SNF1 Related Protein Kinase (SnRK)	XP_002533977	CBL-interacting serine/threonine-protein kinase, putative [Ricinus communis]	5e-171	15.1	20.99	33.27	23.12	142.41	130.57	120.61	131.2	5.67	5.05e-19
UN85636	PPC:4.2.4; SNF1 Related Protein Kinase (SnRK)	ACQ83531	CBL-interacting protein kinase 15 [Vitis vinifera]	7e-26	5.09	6.82	5.61	5.84	36.34	34.23	38.25	36.27	6.21	7.31e-31
UN51257	PPC:4.2.4; SNF1 Related Protein Kinase (SnRK)	XP_002271894	PREDICTED: CBL-interacting serine/threonine-protein kinase 3 [Vitis vinifera]	1e-222	61.25	63.45	63.6	62.77	24.83	22.49	21.89	23.07	0.37	6.38e-23
UN51258	PPC:4.2.4; SNF1 Related Protein Kinase (SnRK)	XP_002271894	PREDICTED: CBL-interacting serine/threonine-protein kinase 3 [Vitis vinifera]	1e-222	60.96	63.61	63.71	62.76	25.08	22.34	21.85	23.09	0.37	9e-23
UN58976	PPC:4.2.6; IRE/NPH/PI dependent/S6 Kinase	CAB82852	protein kinase MK6 [Mesembryanthemum crystallinum]	3e-86	6.76	6.75	7.26	6.92	29.57	21.76	22.96	24.76	3.58	5.95e-13
UN72450	PPC:4.2.6; IRE/NPH/PI dependent/S6 Kinase	CAB82852	protein kinase MK6 [Mesembryanthemum crystallinum]	2e-149	7.55	7.98	8.06	7.86	28.47	21.35	24.59	24.8	3.15	5.37e-14
UN72453	PPC:4.2.6; IRE/NPH/PI dependent/S6 Kinase	CAA50374	protein kinase [Nicotiana tabacum]	2e-149	6.58	7.84	7.96	7.46	23.4	18.04	22.36	21.27	2.85	1.4e-10
UN09313	PPC:4.2.6; IRE/NPH/PI dependent/S6 Kinase	XP_003543487	PREDICTED: phototropin-1-like [Glycine max]	0	42.16	31.75	37.09	37	10.51	10.68	12.02	11.07	0.3	2.85e-30
UN09315	PPC:4.2.6; IRE/NPH/PI dependent/S6 Kinase	NP_001234214	phototropin-1 [Solanum lycopersicum]	7e-282	44.23	34.76	39.13	39.37	10.73	11.51	12.85	11.7	0.3	1.64e-26
UN28546	PPC:4.2.6; IRE/NPH/PI dependent/S6 Kinase	NP_001151806	LOC100285441 [Zea mays]	4e-30	19.83	19.55	17.6	18.99	5.84	4.97	3.6	4.8	0.25	0.000149252
UN40083	PPC:4.2.6; IRE/NPH/PI dependent/S6 Kinase	XP_002277025	PREDICTED: serine/threonine-protein kinase KIPK-like [Vitis vinifera]	2e-143	8.41	7.87	7.19	7.82	1.75	2.98	1.15	1.96	0.25	7.32e-06
UN49511	PPC:4.2.6; IRE/NPH/PI dependent/S6 Kinase	XP_002529072	serine/threonine protein kinase, putative [Ricinus communis]	6e-31	26.24	21.74	25.24	24.41	0.35	0.6	2.8	1.25	0.05	5.74e-07
UN49512	PPC:4.2.6; IRE/NPH/PI dependent/S6 Kinase	XP_002529072	serine/threonine protein kinase, putative [Ricinus communis]	4e-32	25.49	21.35	26.29	24.38	0.36	1.24	3.52	1.71	0.07	9.67e-07
UN50835	PPC:4.2.6; IRE/NPH/PI dependent/S6 Kinase	XP_002266700	PREDICTED: protein kinase G11A-like [Vitis vinifera]	8e-125	25.66	21.61	20.61	22.63	8.14	8.08	8.95	8.39	0.37	1.83e-08
UN66998	PPC:4.2.6; IRE/NPH/PI dependent/S6 Kinase	XP_002266280	PREDICTED: serine/threonine-protein kinase KIPK-like [Vitis vinifera]	6e-135	23.47	24.44	23.32	23.74	1.66	2.57	1.86	2.03	0.09	4.48e-34
UN91954	PPC:4.2.6; IRE/NPH/PI dependent/S6 Kinase	ACQ42250	blue light photoreceptor [Fragaria x ananassa]	6e-75	40.09	32.78	37.39	36.75	8.54	8.56	12.71	9.94	0.27	3.48e-13
UN91955	PPC:4.2.6; IRE/NPH/PI dependent/S6 Kinase	ACQ42250	blue light photoreceptor [Fragaria x ananassa]	6e-75	40.57	33.56	38.04	37.39	8.47	9.47	12.73	10.22	0.27	1.06e-14
UN04859	PPC:4.4.1; Unknown Function Kinase	XP_003539499	PREDICTED: mitogen-activated protein kinase kinase kinase A-like [Glycine max]	5e-26	1.11	0.84	2.31	1.42	36.64	50.94	47.92	45.17	31.81	1.39e-22
UN04860	PPC:4.4.1; Unknown Function Kinase	XP_003539499	PREDICTED: mitogen-activated protein kinase kinase kinase A-like [Glycine max]	7e-43	0.76	0.86	1.85	1.16	38.22	52.1	49.02	46.45	40.16	3.26e-28
UN07569	PPC:4.4.1; Unknown Function Kinase	XP_003526335	PREDICTED: mitogen-activated protein kinase kinase kinase A-like [Glycine max]	3e-78	2.58	1.75	2.52	2.28	25.17	33.64	36.45	31.75	13.91	5.42e-55
UN07570	PPC:4.4.1; Unknown Function Kinase	XP_003526335	PREDICTED: mitogen-activated protein kinase kinase kinase A-like [Glycine max]	9e-63	0.77	0.47	0.92	0.72	34.07	44.93	44.6	41.2	57.22	8.94e-97
UN65530	PPC:4.4.1; Unknown Function Kinase	XP_003552946	PREDICTED: mitogen-activated protein kinase kinase kinase 3-like [Glycine max]	4e-86	1.3	0.7	0.23	0.74	14.61	12.85	15.84	14.43	19.42	2.92e-12
UN65531	PPC:4.4.1; Unknown Function Kinase	XP_003552946	PREDICTED: mitogen-activated protein kinase kinase kinase 3-like [Glycine max]	4e-86	1.41	0.64	0.25	0.77	13.69	10.94	13.12	12.58	16.41	9.48e-10
UN51764	PPC:4.5.1; MAPK Family	AFP20222	MAP kinase [Nicotiana tabacum]	4e-32	7.27	8.22	7.15	7.55	18.69	18.46	19.76	18.97	2.51	3.17e-05
UN26864	PPC:4.5.1; MAPK Family	Q75KK8	RecName: Full=Mitogen-activated protein kinase 14; Short=MAP kinase 14	1e-106	5.75	7	6.48	6.41	2.79	1.46	2.46	2.24	0.35	0.00729997
UN70765	PPC:4.5.1; MAPK Family	XP_003525196	PREDICTED: mitogen-activated protein kinase 15-like isoform 1 [Glycine max]	2e-101	14.42	12.1	15.02	13.85	6.01	3.4	5.91	5.11	0.37	4.69e-05
UN01659	PPC:4.5.2; CDC2 Like Kinase Family	XP_002274225	PREDICTED: probable serine/threonine-protein kinase At1g54610-like [Vitis vinifera]	3e-70	3.59	2.86	2.81	3.09	10.67	8.72	8.3	9.23	2.99	0.000154864
UN09489	PPC:4.5.2; CDC2 Like Kinase Family	XP_003540463	PREDICTED: probable serine/threonine-protein kinase At1g54610-like [Glycine max]	7e-35	11.96	6.6	11.79	10.12	2.58	2.2	1.7	2.16	0.21	0.00786219
UN80233	PPC:4.5.4; GSK3/Shaggy Like Protein Kinase Family	AAT81407	shaggy-related protein kinase 6 [Solanum peruvianum]	1e-196	29.75	27.12	32.32	29.73	10.57	11.56	11.81	11.31	0.38	2.41e-15
UN92314	PPC:4.5.5; Unknown Function Kinase	XP_002529126	prp4, putative [Ricinus communis]	3e-181	12.66	9.35	11.8	11.27	26.77	31.22	26.79	28.26	2.51	9.34e-12
UN92316	PPC:4.5.5; Unknown Function Kinase	XP_002529126	prp4, putative [Ricinus communis]	2e-100	11.48	9.03	11.11	10.54	25.56	30.18	24.64	26.79	2.54	5.2e-11
UN51877	PPC:5.1.2; Other Kinase	XP_002270815	PREDICTED: wall-associated receptor kinase-like 10-like [Vitis vinifera]	5e-26	2.12	0.77	1.13	1.34	7.01	7.01	7.62	7.21	5.38	0.00125757
