# Supplementary material for: Transcriptome sequencing and whole genome expression profiling of chrysanthemum under dehydration stress
Source: BMC Genomics. 2013 Sep 28;14:662. doi: 10.1186/1471-2164-14-662 (PMC3849779; doi:10.1186/1471-2164-14-662)
Supplement: Additional file 3 — List of biochemical pathways that were significantly affected by dehydration stress in chrysanthemum. [file 1471-2164-14-662-S3.xls]

## Sheet: Biochemical pathways
Supplementary Table 4. Biochemical pathways significantly affected by dehydration stress (p value < 0.05)
pathway	Enrichment P-value (corrected)
abscisic acid biosynthesis	4.73148e-15
cyanate degradation	2.97602e-11
Calvin-Benson-Bassham cycle	3.6951e-09
xanthophyll cycle	5.56887e-09
antheraxanthin and violaxanthin biosynthesis	5.56887e-09
oxygenic photosynthesis	1.69129e-08
proline degradation I	8.93403e-08
asparagine biosynthesis II	4.77464e-07
superpathway of asparagine biosynthesis	4.77464e-07
asparagine biosynthesis I	4.77464e-07
glycolipid desaturation	6.89056e-07
phospholipid desaturation	6.89056e-07
tryptophan degradation VII (via indole-3-pyruvate)	1.15937e-06
crepenynic acid biosynthesis	1.54896e-06
sulfite oxidation III	4.83166e-06
citrulline biosynthesis	8.46499e-06
arginine degradation I (arginase pathway)	1.55451e-05
proline biosynthesis I	1.55451e-05
proline degradation II	1.55451e-05
proline biosynthesis III	2.03567e-05
Rubisco shunt	0.000101521
methanol oxidation to formaldehyde	0.000191407
glutamate dependent acid resistance	0.000277947
chorismate biosynthesis	0.000324397
glutamate degradation III (via 4-aminobutyrate)	0.000812636
photorespiration	0.000979185
trehalose biosynthesis II	0.00114662
trehalose biosynthesis I	0.00114662
trehalose biosynthesis III	0.00114662
arginine biosynthesis IV	0.00118735
plant sterol biosynthesis	0.00187147
13-LOX and 13-HPL pathway	0.00216109
divinyl ether biosynthesis II (13-LOX)	0.00216109
phenylalanine biosynthesis I	0.00286762
cholesterol biosynthesis III (via desmosterol)	0.00624786
cholesterol biosynthesis II (via 24,25-dihydrolanosterol)	0.00624786
cholesterol biosynthesis I	0.00624786
superpathway of phenylalanine and tyrosine biosynthesis	0.00648873
superpathway of citrulline metabolism	0.00679173
phosphatidylcholine biosynthesis I	0.0092837
sulfolipid biosynthesis	0.00970984
epoxysqualene biosynthesis	0.0110838
removal of superoxide radicals	0.0129664
glutamate biosynthesis I	0.0165357
glutamate biosynthesis III	0.0165357
glutamine degradation II	0.0165357
stachyose biosynthesis	0.019461
glycine biosynthesis III	0.0217614
hydroxycinnamic acid tyramine amides biosynthesis	0.0217614
mevalonate pathway	0.0228586
jasmonic acid biosynthesis	0.0248157
Fe(III)-reduction and Fe(II) transport	0.0255934
superpathway of phenylalanine, tyrosine, and tryptophan biosynthesis	0.0287304
UDP-D-galacturonate biosynthesis I (from UDP-D-glucuronate)	0.0324956
siroheme biosynthesis	0.0390522
coniferin metabolism	0.0394262
sucrose degradation I	0.048835
oxidative ethanol degradation III	0.0497164
